# Supplementary material for: Highly Pathogenic Avian Influenza (HPAI H5Nx, Clade 2.3.4.4.b) in Poultry and Wild Birds in Sweden: Synopsis of the 2020–2021 Season
Source: Vet Sci. 2022 Jul 8;9(7):344. doi: 10.3390/vetsci9070344 (PMC9318561; doi:10.3390/vetsci9070344)
Supplement: Supplementary file 1 [file vetsci-09-00344-s001.zip › Table S1.xlsx]

## Sheet: Blad1
Table S1: Wild bird species (94 species, n=811 birds) sampled for avian influenza virus during the avian influenza season 2020–2021 in Sweden.
Species was not identified in four sampled doves and one swan. 1State wildlife species
Bird species (English)	Bird species (Latin)	Number tested
White-tailed eagle1	Haliaeetus albicilla	90
Eurasian sparrowhawk	Accipiter nisus	43
Mallard	Anas platyrhynchos	37
Common buzzard	Buteo buteo	36
Mute swan	Cygnus olor	35
Northern goshawk	Accipiter gentilis	34
Western jackdaw	Corvus monedula	28
Common blackbird	Turdus merula	25
Grey heron	Ardea cinerea	22
Peregrine falcon1	Falco peregrinus	22
Eagle owl1	Bubo bubo	22
Rock dove	Columba livia	20
Barnacle goose	Branta leucopsis	19
Herring gull	Larus argentatus	18
Tawny owl	Strix aluco	18
Golden eagle1	Aquila chrysaetos	18
Great grey owl1	Strix nebulosa	17
Whooper swan	Cygnus cygnus	16
Common kestrel1	Falco tinnunculus	16
Hooded crow	Corvus cornix	16
Ural owl1	Strix uralensis	15
Canada goose	Branta canadensis	14
Common pheasant	Phasianus colchicus	13
Common magpie	Pica pica	13
Greylag goose	Anser anser	11
Common eider	Somateria mollissima	10
Black-headed gull	Chroicocephalus ridibundus	10
Common chaffinch	Fringilla coelebs	8
Rook	Corvus frugilegus	7
Yellowhammer	Emberiza citrinella	6
Common kingfisher	Alcedo atthis	6
Song thrush	Turdus philomelos	6
Tufted duck	Aythya fuligula	5
White stork1	Ciconia ciconia	5
Great cormornat	Phalacrocorax carbo	5
Osprey1	Pandion haliaetus	5
Long-eared owl	Asio otus	5
Red kite1	Milvus milvus	5
Common wood pigeon	Columba palumbus	5
Eurasian blue tit	Parus caeruleus	5
Great spotted woodpecker	Dendrocopus major	5
Common raven	Corvus corax	5
Fieldfare	Turdus pilaris	4
Grey-headed woodpecker1	Picus canus	4
Winter wren	Troglodytes troglodytes	4
Great tit	Parus major	4
Common murre	Uria aalge	4
Common goldeneye	Bucephala clangula	3
Razorbill	Alca torda	3
Western capricaille	Tetrao urogallus	3
European greenfinch	Carduelis chloris	3
Great white-fronted goose	Anser albifrons	2
Bean goose	Anser fabalis	2
Eurasian oystercatcher	Haematopus ostralegus	2
Eurasian coot	Fulica atra	2
Common gull	Larus canus	2
Tengmalm’s owl	Aegolius funereus	2
Grey partridge	Perdix perdix	2
Eurasian jay	Garrulus glandarius	2
Hawfinch	Coccothraustes coccothraustes	2
Common crane	Grus grus	2
Common bullfinch	Pyrrhula pyrrhula	2
Pink footed goose	Anser brachyrhynchus	1
Great crested grebe	Podiceps cristatus	1
Goosander	Mergus merganser	1
Velvet scoter	Melanitta fusca	1
Lesser black-backed gull	Larus fuscus	1
Great black-backed gull	Larus marinus	1
Eurasian woodcock	Scolopax rusticola	1
Water rail	Rallus aquaticus	1
Western marsh harrier1	Circus aeruginosus	1
Rough-legged buzzard	Buteo lagopus	1
Gyr falcon1	Falco rusticolus	1
Short-eared owl	Asio flammeus	1
Eurasian hobby1	Falco subbuteo	1
Eurasian pygmy owl	Glaucidium passerinum	1
Merlin1	Falco columbarius	1
Barn owl1	Tyto alba	1
Montague’s harrier	Circus pygargus	1
Black grouse	Tetrao tetrix	1
Stock dove	Columba oenas	1
Brambling	Fringilla montifringilla	1
European honey buzzard1	Pernis apivorus	1
Common redpoll	Carduelis flammea	1
Black woodpecker	Dryocopus martius	1
European green woodpecker	Picus viridis	1
Goldcrest	Regulus regulus	1
Eurasian nuthatch	Sitta europaea	1
European robin	Erithacus rubecula	1
Common moorhen	Gallinula chloropus	1
Great bittern	Botaurus stellaris	1
European goldfinch	Carduelis carduelis	1
Common swift	Apus apus	1
Eurasian treecreeper	Certhia familiaris	1
Dove	Species not identified	3
Swan	Species not identified	1
