# Supplementary material for: Highly Pathogenic Avian Influenza (HPAI H5Nx, Clade 2.3.4.4.b) in Poultry and Wild Birds in Sweden: Synopsis of the 2020–2021 Season
Source: Vet Sci. 2022 Jul 8;9(7):344. doi: 10.3390/vetsci9070344 (PMC9318561; doi:10.3390/vetsci9070344)
Supplement: Supplementary file 1 [file vetsci-09-00344-s001.zip › Table S2.xlsx]

## Sheet: Table legend
	We gratefully acknowledge the Authors from the Originating laboratories responsible for obtaining the specimens and the Submitting laboratories where genetic sequence data were generated and shared via the GISAID Initiative, on which this research is based.
	Supplementary Table 1. Clade 2.3.4.4b H5NX highly patogenic avian influenza viruses used in phylogenetic analysis in this study. Nucleotide GISAID accession numbers for 88 H5NX subtype viruses detected in Sweden between 1th of October 2020 to 31th of September 2021.

## Sheet: Gisaid-PB2
DNA Accession no.	Isolate name	Collection date	Type	ID-Pylogenetic tree
1806856	A/mute swan/Netherlands/20015931-001/2020	2020-10-17	H5N8	1806856/A/mute swan/Netherlands/20015931-001/2020/2020-10-17/A / H5N8
1807228	A/chicken/Netherlands/20016597-026030/2020	2020-10-28	H5N8	1807228/A/chicken/Netherlands/20016597-026030/2020/2020-10-28/A / H5N8
1807240	A/Eurasian Wigeon/Netherlands/1/2020	2020-10-16	H5N1	1807240/A/Eurasian Wigeon/Netherlands/1/2020/2020-10-16/A / H5N1
1807248	A/Eurasian Wigeon/Netherlands/4/2020	2020-10-16	H5N1	1807248/A/Eurasian Wigeon/Netherlands/4/2020/2020-10-16/A / H5N1
1807256	A/Eurasian Wigeon/Netherlands/5/2020	2020-10-16	H5N1	1807256/A/Eurasian Wigeon/Netherlands/5/2020/2020-10-16/A / H5N1
1807264	A/Eurasian Wigeon/Netherlands/7/2020	2020-10-16	H5N8	1807264/A/Eurasian Wigeon/Netherlands/7/2020/2020-10-16/A / H5N8
1811571	A/buzzard/Germany-MV/AI02166/2020	2020-10-29	H5N5	1811571/A/buzzard/Germany-MV/AI02166/2020/2020-10-29/A / H5N5
1811579	A/barnacle goose/Germany-SH/AI02167/2020	2020-10-28	H5N8	1811579/A/barnacle goose/Germany-SH/AI02167/2020/2020-10-28/A / H5N8
1811633	A/chicken/Netherlands/20017138-016020/2020	2020-11-04	H5N8	1811633/A/chicken/Netherlands/20017138-016020/2020/2020-11-04/A / H5N8
1811658	A/chicken/Russian_Federation/Omsk/1680-10/2020	2020-10-02	H5N5	1811658/A/chicken/Russian_Federation/Omsk/1680-10/2020/2020-10-02/A / H5N5
1811669	A/goose/Russian_Federation/Omsk/1680-6/2020	2020-10-02	H5N5	1811669/A/goose/Russian_Federation/Omsk/1680-6/2020/2020-10-02/A / H5N5
1811697	A/chicken/England/030720/2020	2020-11-02	H5N8	1811697/A/chicken/England/030720/2020/2020-11-02/A / H5N8
1812364	A/greylag goose/Netherlands/20016582-004/2020	2020-10-28	H5N1	1812364/A/greylag goose/Netherlands/20016582-004/2020/2020-10-28/A / H5N1
1812372	A/eurasian teal/Netherlands/20016896-013/2020	2020-11-02	H5N1	1812372/A/eurasian teal/Netherlands/20016896-013/2020/2020-11-02/A / H5N1
1812380	A/eurasian curlew/Netherlands/20016890-001/2020	2020-11-01	H5N1	1812380/A/eurasian curlew/Netherlands/20016890-001/2020/2020-11-01/A / H5N1
1812388	A/barnacle goose/Netherlands/20016935-002/2020	2020-11-01	H5N8	1812388/A/barnacle goose/Netherlands/20016935-002/2020/2020-11-01/A / H5N8
1812396	A/greylag goose/Netherlands/20016879-001/2020	2020-11-01	H5N8	1812396/A/greylag goose/Netherlands/20016879-001/2020/2020-11-01/A / H5N8
1812404	A/chicken/Netherlands/20017460-011015/2020	2020-11-09	H5N8	1812404/A/chicken/Netherlands/20017460-011015/2020/2020-11-09/A / H5N8
1812962	A/chicken/Netherlands/20016978-001/2020	2020-11-02	H5N8	1812962/A/chicken/Netherlands/20016978-001/2020/2020-11-02/A / H5N8
1813018	A/greater white-fronted goose/Netherlands/20017403-004/2020	2020-11-07	H5N5	1813018/A/greater white-fronted goose/Netherlands/20017403-004/2020/2020-11-07/A / H5N5
1813074	A/chicken/Netherlands/20017639-001/2020	2020-11-10	H5N8	1813074/A/chicken/Netherlands/20017639-001/2020/2020-11-10/A / H5N8
1813082	A/chicken/Netherlands/20017694-004/2020	2020-11-11	H5N8	1813082/A/chicken/Netherlands/20017694-004/2020/2020-11-11/A / H5N8
1813098	A/duck/Netherlands/20017868-016020/2020	2020-11-13	H5N8	1813098/A/duck/Netherlands/20017868-016020/2020/2020-11-13/A / H5N8
1813727	A/Cygnus_olor/Belgium/11956_001/2020 (H5N8)	2020-11-04	H5N8	1813727/A/Cygnus_olor/Belgium/11956_001/2020 (H5N8)/2020-11-04/A / H5N8
1813742	A/peregrine falcon/Denmark/13776-1/2020-10-30(H5N5)	2020-10-30	H5N5	1813742/A/peregrine falcon/Denmark/13776-1/2020-10-30(H5N5)/2020-10-30/A / H5N5
1813751	A/barnacle goose/Denmark/14138-1/2020-11-04(H5N8)	2020-11-04	H5N8	1813751/A/barnacle goose/Denmark/14138-1/2020-11-04(H5N8)/2020-11-04/A / H5N8
1813827	A/Turkey/Sweden/SVA201114SZ0001/20KN303106/2020	2020-11-13	H5N8	1813827/A/Turkey/Sweden/SVA201114SZ0001/20KN303106/2020/2020-11-13/A / H5N8
1813960	A/greylag goose/Netherlands/20016414-001/2020	2020-10-26	H5N8	1813960/A/greylag goose/Netherlands/20016414-001/2020/2020-10-26/A / H5N8
1813968	A/greylag goose/Netherlands/20016494-001/2020	2020-10-27	H5N8	1813968/A/greylag goose/Netherlands/20016494-001/2020/2020-10-27/A / H5N8
1813976	A/chicken/Netherlands/20018496-006010/2020	2020-11-20	H5N8	1813976/A/chicken/Netherlands/20018496-006010/2020/2020-11-20/A / H5N8
1813984	A/chicken/Netherlands/20018523-001005/2020	2020-11-21	H5N8	1813984/A/chicken/Netherlands/20018523-001005/2020/2020-11-21/A / H5N8
1814603	A/mallard/Italy/20VIR7139-73/2020	2020-11-14	H5N8	1814603/A/mallard/Italy/20VIR7139-73/2020/2020-11-14/A / H5N8
1814624	A/Gallus_gallus/Belgium/12168_002/2020	2020-11-18	H5N5	1814624/A/Gallus_gallus/Belgium/12168_002/2020/2020-11-18/A / H5N5
1814658	A/chicken/Poland/448/2020	2020-11-24	H5N8	1814658/A/chicken/Poland/448/2020/2020-11-24/A / H5N8
1814672	A/Anser_albifrons/Belgium/11956_005/2020	2020-11-07	H5N8	1814672/A/Anser_albifrons/Belgium/11956_005/2020/2020-11-07/A / H5N8
1814691	A/Numenius_arquata/Belgium/11956_003/2020	2020-11-07	H5N8	1814691/A/Numenius_arquata/Belgium/11956_003/2020/2020-11-07/A / H5N8
1814708	A/turkey/Croatia/104/2020	2020-11-17	H5N8	1814708/A/turkey/Croatia/104/2020/2020-11-17/A / H5N8
1814716	A/chicken/France/20P016448/2020	2020-11-10	H5N8	1814716/A/chicken/France/20P016448/2020/2020-11-10/A / H5N8
1814724	A/Peregrine falcon/Sweden/SVA201117SZ0467/20KN003345/2020	2020-11-10	H5N8	1814724/A/Peregrine falcon/Sweden/SVA201117SZ0467/20KN003345/2020/2020-11-10/A / H5N8
1814732	A/barnacle goose/Sweden/SVA201117SZ0468/KN003355/2020	2020-11-12	H5N8	1814732/A/barnacle goose/Sweden/SVA201117SZ0468/KN003355/2020/2020-11-12/A / H5N8
1815139	A/Eurasian_wigeon/Italy/20VIR7301-206/2020	2020-11-21	H5N1	1815139/A/Eurasian_wigeon/Italy/20VIR7301-206/2020/2020-11-21/A / H5N1
1815147	A/Eurasian_wigeon/Italy/20VIR7139-121/2020	2020-11-14	H5N8	1815147/A/Eurasian_wigeon/Italy/20VIR7139-121/2020/2020-11-14/A / H5N8
1815156	A/mallard/Italy/20VIR7139-124_feather/2020	2020-11-14	H5N8	1815156/A/mallard/Italy/20VIR7139-124_feather/2020/2020-11-14/A / H5N8
1815164	A/mute swan/Wales/048069/2020	2020-11-24	H5N5	1815164/A/mute swan/Wales/048069/2020/2020-11-24/A / H5N5
1815180	A/mute swan/Wales/048068/2020	2020-11-24	H5N5	1815180/A/mute swan/Wales/048068/2020/2020-11-24/A / H5N5
1815188	A/goose/Tatarstan/1730-2/2020	2020-10-09	H5N8	1815188/A/goose/Tatarstan/1730-2/2020 /2020-10-09/A / H5N8
1815371	A/Eurasian_wigeon/Italy/20VIR7301-34/2020	2020-11-21	H5N8	1815371/A/Eurasian_wigeon/Italy/20VIR7301-34/2020/2020-11-21/A / H5N8
1815378	A/Eurasian_wigeon/Italy/20VIR7301-31/2020	2020-11-21	H5N8	1815378/A/Eurasian_wigeon/Italy/20VIR7301-31/2020/2020-11-21/A / H5N8
1815480	A/chicken/Netherlands/20019411-006010/2020	2020-12-04	H5N8	1815480/A/chicken/Netherlands/20019411-006010/2020/2020-12-04/A / H5N8
1837888	A/Greylag_goose/England/032698/2020	2020-11-03	H5N8	1837888/A/Greylag_goose/England/032698/2020/2020-11-03/A / H5N8
1837896	A/whistling_duck/England/035643/2020	2020-11-19	H5N8	1837896/A/whistling_duck/England/035643/2020/2020-11-19/A / H5N8
1837904	A/chicken/England/037052/2020	2020-11-21	H5N8	1837904/A/chicken/England/037052/2020/2020-11-21/A / H5N8
1837914	A/chicken/England/033708/2020	2020-11-10	H5N8	1837914/A/chicken/England/033708/2020/2020-11-10/A / H5N8
1837922	A/Greylag_goose/England/033100/2020	2020-10-30	H5N8	1837922/A/Greylag_goose/England/033100/2020/2020-10-30/A / H5N8
1837930	A/turkey/England/037784/2020	2020-11-28	H5N8	1837930/A/turkey/England/037784/2020/2020-11-28/A / H5N8
1837938	A/Canada_goose/England/032697/2020	2020-11-03	H5N8	1837938/A/Canada_goose/England/032697/2020/2020-11-03/A / H5N8
1837946	A/turkey/England/038115/2020	2020-12-02	H5N8	1837946/A/turkey/England/038115/2020/2020-12-02/A / H5N8
1837954	A/chicken/Netherlands/20019237-001005/2020	2020-12-02	H5N8	1837954/A/chicken/Netherlands/20019237-001005/2020/2020-12-02/A / H5N8
1837962	A/chicken/Netherlands/20019226-001/2020	2020-12-02	H5N8	1837962/A/chicken/Netherlands/20019226-001/2020/2020-12-02/A / H5N8
1837970	A/chicken/Netherlands/20019422-001005/2020	2020-12-06	H5N8	1837970/A/chicken/Netherlands/20019422-001005/2020/2020-12-06/A / H5N8
1838628	A/barnacle goose/Sweden/SVA201125SZ0472/KN003488/2020	2020-11-15	H5N8	1838628/A/barnacle goose/Sweden/SVA201125SZ0472/KN003488/2020/2020-11-15/A / H5N8
1838670	A/chicken/Netherlands/20019879-001005/2020	2020-12-14	H5N1	1838670/A/chicken/Netherlands/20019879-001005/2020/2020-12-14/A / H5N1
1838678	A/mute swan/Netherlands/20019252-002/2020	2020-12-02	H5N8	1838678/A/mute swan/Netherlands/20019252-002/2020/2020-12-02/A / H5N8
1838686	A/mute swan/Netherlands/20019255-002/2020	2020-12-02	H5N8	1838686/A/mute swan/Netherlands/20019255-002/2020/2020-12-02/A / H5N8
1838694	A/greylag goose/Netherlands/20019685-002/2020	2020-12-08	H5N1	1838694/A/greylag goose/Netherlands/20019685-002/2020/2020-12-08/A / H5N1
1838809	A/barnacle goose/Sweden/SVA201201SZ0353/KN003624/2020	2020-11-25	H5N5	1838809/A/barnacle goose/Sweden/SVA201201SZ0353/KN003624/2020/2020-11-25/A / H5N5
1839499	A/turkey/England/038730/2020	2020-12-03	H5N8	1839499/A/turkey/England/038730/2020/2020-12-03/A / H5N8
1839507	A/turkey/England/039352/2020	2020-12-04	H5N8	1839507/A/turkey/England/039352/2020/2020-12-04/A / H5N8
1839515	A/turkey/England/039472/2020	2020-12-04	H5N8	1839515/A/turkey/England/039472/2020/2020-12-04/A / H5N8
1839523	A/falcon/England/041976/2020	2020-12-14	H5N8	1839523/A/falcon/England/041976/2020/2020-12-14/A / H5N8
1840053	A/mute_swan/England/234255/2020	2020-12-03	H5N1	1840053/A/mute_swan/England/234255/2020/2020-12-03/A / H5N1
1841267	A/muscovy duck/Netherlands/20019914-001/2020	2020-12-11	H5N8	1841267/A/muscovy duck/Netherlands/20019914-001/2020/2020-12-11/A / H5N8
1841275	A/peregrine falcon/Netherlands/20020038-001/2020	2020-12-13	H5N8	1841275/A/peregrine falcon/Netherlands/20020038-001/2020/2020-12-13/A / H5N8
1841283	A/mute swan/Netherlands/20020133-001/2020	2020-12-15	H5N8	1841283/A/mute swan/Netherlands/20020133-001/2020/2020-12-15/A / H5N8
1841291	A/black-headed gull/Netherlands/20020162-002/2020	2020-12-17	H5N8	1841291/A/black-headed gull/Netherlands/20020162-002/2020/2020-12-17/A / H5N8
1841299	A/turkey/Netherlands/21020942-001005/2021	2021-01-04	H5N8	1841299/A/turkey/Netherlands/21020942-001005/2021/2021-01-04/A / H5N8
1841307	A/turkey/Poland/464/2020(H5N8)	2020-12-01	H5N8	1841307/A/turkey/Poland/464/2020(H5N8)/2020-12-01/A / H5N8
1841766	A/peregrine_falcon/Ireland/20VIR7872-1/2020	2020-11-01	H5N8	1841766/A/peregrine_falcon/Ireland/20VIR7872-1/2020/2020-11-01/A / H5N8
1841840	A/Chicken/Sweden/SVA201221SZ0027/KN342632-IP2/2020	2020-12-21	H5N8	1841840/A/Chicken/Sweden/SVA201221SZ0027/KN342632-IP2/2020/2020-12-21/A / H5N8
1841848	A/barnacle goose/Sweden/SVA201215SZ0368/KN003768/2020	2020-12-09	H5N8	1841848/A/barnacle goose/Sweden/SVA201215SZ0368/KN003768/2020/2020-12-09/A / H5N8
1841856	A/barnacle goose/Sweden/SVA201221SZ0154/KN003828/2020	2020-12-15	H5N8	1841856/A/barnacle goose/Sweden/SVA201221SZ0154/KN003828/2020/2020-12-15/A / H5N8
1841864	A/Chicken/Sweden/SVA210102SZ0002/KN000002-IP1/2021	2021-01-02	H5N8	1841864/A/Chicken/Sweden/SVA210102SZ0002/KN000002-IP1/2021/2021-01-02/A / H5N8
1841896	A/Chicken/Sweden/SVA210111SZ0065/KN005298-IP1/2021	2021-01-10	H5N8	1841896/A/Chicken/Sweden/SVA210111SZ0065/KN005298-IP1/2021/2021-01-10/A / H5N8
1841904	A/Turkey/Sweden/SVA210114SZ0001/KN009555-IP2/2021	2021-01-13	H5N8	1841904/A/Turkey/Sweden/SVA210114SZ0001/KN009555-IP2/2021/2021-01-13/A / H5N8
1843399	A/Chicken/Sweden/SVA210121SZ0033/KN000273-IP3/2021	2021-01-20	H5N5	1843399/A/Chicken/Sweden/SVA210121SZ0033/KN000273-IP3/2021/2021-01-20/A / H5N5
1843407	A/Chicken/Sweden/SVA210117SZ0004/KN011326-IP3/2021	2021-01-16	H5N5	1843407/A/Chicken/Sweden/SVA210117SZ0004/KN011326-IP3/2021/2021-01-16/A / H5N5
1843603	A/mute swan/Czech Republic/1410-2/2021	2021-01-19	H5N8	1843603/A/mute swan/Czech Republic/1410-2/2021/2021-01-19/A / H5N8
1843615	A/common_teal/Italy/20VIR7608-73/2020	2020-12-04	H5N8	1843615/A/common_teal/Italy/20VIR7608-73/2020/2020-12-04/A / H5N8
1843623	A/common_teal/Italy/20VIR7439-190/2020	2020-11-28	H5N5	1843623/A/common_teal/Italy/20VIR7439-190/2020/2020-11-28/A / H5N5
1843631	A/greylag_goose/Italy/20VIR7660-6/2020	2020-11-29	H5N8	1843631/A/greylag_goose/Italy/20VIR7660-6/2020/2020-11-29/A / H5N8
1843639	A/greater_white-fronted_goose/Italy/20VIR8073-4/2020	2020-11-23	H5N1	1843639/A/greater_white-fronted_goose/Italy/20VIR8073-4/2020/2020-11-23/A / H5N1
1843647	A/Eurasian_wigeon/Italy/20VIR7301-362/2020	2020-11-21	H5N8	1843647/A/Eurasian_wigeon/Italy/20VIR7301-362/2020/2020-11-21/A / H5N8
1844080	A/chicken/Czech Republic/1566-1/2021	2021-01-22	H5N8	1844080/A/chicken/Czech Republic/1566-1/2021/2021-01-22/A / H5N8
1845785	A/mute swan/Czech Republic/1410-1/2021	2021-01-22	H5N8	1845785/A/mute swan/Czech Republic/1410-1/2021/2021-01-22/A / H5N8
1846294	A/chicken/Northern_Ireland/2020-17671_21VIR113-11/2020	2020-12-31	H5N8	1846294/A/chicken/Northern_Ireland/2020-17671_21VIR113-11/2020/2020-12-31/A / H5N8
1846302	A/chicken/Northern_Ireland/2021-000067_21VIR114-19/2021	2021-01-05	H5N8	1846302/A/chicken/Northern_Ireland/2021-000067_21VIR114-19/2021/2021-01-05/A / H5N8
1846853	A/chicken/Czech Republic/2395/2021	2021-02-02	H5N8	1846853/A/chicken/Czech Republic/2395/2021 /2021-02-02/A / H5N8
1846861	A/chicken/Czech Republic/2502-1/2021	2021-02-03	H5N8	1846861/A/chicken/Czech Republic/2502-1/2021/2021-02-03/A / H5N8
1846869	A/chicken/Czech Republic/2502-2/2021	2021-02-03	H5N8	1846869/A/chicken/Czech Republic/2502-2/2021/2021-02-03/A / H5N8
1846877	A/mute swan/Czech Republic/2600/2021	2021-02-04	H5N8	1846877/A/mute swan/Czech Republic/2600/2021/2021-02-04/A / H5N8
1846958	A/Astrakhan/3212/2020	2020-12-12	H5N8	1846958/A/Astrakhan/3212/2020/2020-12-12/A / H5N8
1846966	A/chicken/Astrakhan/321-01/2020	2020-12-12	H5N8	1846966/A/chicken/Astrakhan/321-01/2020/2020-12-12/A / H5N8
1846974	A/chicken/Astrakhan/321-01/2020	2020-12-12	H5N8	1846974/A/chicken/Astrakhan/321-01/2020/2020-12-12/A / H5N8
1846982	A/chicken/Astrakhan/321-05/2020	2020-12-12	H5N8	1846982/A/chicken/Astrakhan/321-05/2020/2020-12-12/A / H5N8
1846990	A/chicken/Astrakhan/321-05/2020	2020-12-12	H5N8	1846990/A/chicken/Astrakhan/321-05/2020/2020-12-12/A / H5N8
1846998	A/chicken/Astrakhan/321-06/2020	2020-12-12	H5N8	1846998/A/chicken/Astrakhan/321-06/2020/2020-12-12/A / H5N8
1847006	A/chicken/Astrakhan/321-09/2020	2020-12-12	H5N8	1847006/A/chicken/Astrakhan/321-09/2020/2020-12-12/A / H5N8
1847014	A/chicken/Astrakhan/321-10/2020	2020-12-12	H5N8	1847014/A/chicken/Astrakhan/321-10/2020/2020-12-12/A / H5N8
1847022	A/chicken/Astrakhan/321-10/2020	2020-12-12	H5N8	1847022/A/chicken/Astrakhan/321-10/2020/2020-12-12/A / H5N8
1847667	A/chicken/Netherlands/21023815-001005/2021	2021-02-19	H5N8	1847667/A/chicken/Netherlands/21023815-001005/2021/2021-02-19/A / H5N8
1847689	A/common kestrel/Netherlands/20020264-002/2020	2020-12-17	H5N8	1847689/A/common kestrel/Netherlands/20020264-002/2020/2020-12-17/A / H5N8
1847697	A/common buzzard/Netherlands/21021396-002/2021	2021-01-09	H5N1	1847697/A/common buzzard/Netherlands/21021396-002/2021/2021-01-09/A / H5N1
1847705	A/barnacle goose/Netherlands/21021591-001/2021	2021-01-14	H5N1	1847705/A/barnacle goose/Netherlands/21021591-001/2021/2021-01-14/A / H5N1
1847721	A/common buzzard/Netherlands/21021023-002/2021	2021-01-04	H5N3	1847721/A/common buzzard/Netherlands/21021023-002/2021/2021-01-04/A / H5N3
1847729	A/mute swan/Czech Republic/2669-1/2021	2021-02-04	H5N8	1847729/ A/mute swan/Czech Republic/2669-1/2021 /2021-02-04/A / H5N8
1847737	A/mute swan/Czech Republic/2669-2/2021	2021-02-04	H5N8	1847737/A/mute swan/Czech Republic/2669-2/2021 /2021-02-04/A / H5N8
1847745	A/chicken/Czech Republic/29392021	2021-02-10	H5N8	1847745/A/chicken/Czech Republic/29392021 /2021-02-10/A / H5N8
1847753	A/chicken/Czech Republic/3099-1/2021	2021-02-12	H5N8	1847753/A/chicken/Czech Republic/3099-1/2021 /2021-02-12/A / H5N8
1847761	A/chicken/Czech Republic/3099-2/2021	2021-02-12	H5N8	1847761/A/chicken/Czech Republic/3099-2/2021 /2021-02-12/A / H5N8
1847778	A/common kestrel/Denmark/16023-01/2021-01-01(H5N3)	2021-01-01	H5N3	1847778/A/common kestrel/Denmark/16023-01/2021-01-01(H5N3)/2021-01-01/A / H5N3
1848106	A/mute swan/Czech Republic/3160-1/2021	2021-02-14	H5N8	1848106/A/mute swan/Czech Republic/3160-1/2021 /2021-02-14/A / H5N8
1848114	A/common coot/Czech Republic/3160-2/2021	2021-02-14	H5N8	1848114/A/common coot/Czech Republic/3160-2/2021 /2021-02-14/A / H5N8
1848324	A/Turkey/Sweden/SVA210214SZ0002/KN035667-IP5/2021	2021-02-13	H5N8	1848324/A/Turkey/Sweden/SVA210214SZ0002/KN035667-IP5/2021/2021-02-13/A / H5N8
1848332	A/Chicken/Sweden/SVA210217SZ0001/KN001190-IP6/2021	2021-02-16	H5N8	1848332/A/Chicken/Sweden/SVA210217SZ0001/KN001190-IP6/2021/2021-02-16/A / H5N8
1848340	A/Common goldeneye/SVA210202SZ0464/KN000277/2021	2021-02-01	H5N5	1848340/A/Common goldeneye/SVA210202SZ0464/KN000277/2021/2021-02-01/A / H5N5
1848348	A/Taiga bean goose/SVA210217SZ0303/KN000463/2021	2021-02-16	H5N8	1848348/A/Taiga bean goose/SVA210217SZ0303/KN000463/2021/2021-02-16/A / H5N8
1848356	A/black-headed gull/Sweden/SVA210216SZ0398/KN000437/2021	2021-02-07	H5N8	1848356/A/black-headed gull/Sweden/SVA210216SZ0398/KN000437/2021/2021-02-07/A / H5N8
1848364	A/Greylag goose/Sweden/SVA210209SZ0422/KN000346/2021	2021-02-03	H5N8	1848364/A/Greylag goose/Sweden/SVA210209SZ0422/KN000346/2021/2021-02-03/A / H5N8
1848372	A/Canada goose/Sweden/SVA210209SZ0420/KN000345/2021	2021-02-07	H5N8	1848372/A/Canada goose/Sweden/SVA210209SZ0420/KN000345/2021/2021-02-07/A / H5N8
1848381	A/barnacle goose/Sweden/SVA210202SZ0453/KN000276/2021	2021-02-01	H5N8	1848381/A/barnacle goose/Sweden/SVA210202SZ0453/KN000276/2021/2021-02-01/A / H5N8
1848389	A/barnacle goose/Sweden/SVA210126SZ0462/KN000202/2021	2021-01-22	H5N8	1848389/A/barnacle goose/Sweden/SVA210126SZ0462/KN000202/2021/2021-01-22/A / H5N8
1848397	A/Turkey/Sweden/SVA201118SZ0002/KN305633-IP1/2020	2020-11-17	H5N8	1848397/A/Turkey/Sweden/SVA201118SZ0002/KN305633-IP1/2020/2020-11-17/A / H5N8
1848406	A/Common buzzard/Sweden/SVA210212SZ0284/KN000390/2021	2021-02-11	H5N8	1848406/A/Common buzzard/Sweden/SVA210212SZ0284/KN000390/2021/2021-02-11/A / H5N8
1848619	A/chicken/Kostroma/304-01/2020	2020-10-17	H5N8	1848619/A/chicken/Kostroma/304-01/2020/2020-10-17/A / H5N8
1848627	A/chicken/Kostroma/304-03/2020	2020-10-17	H5N8	1848627/A/chicken/Kostroma/304-03/2020/2020-10-17/A / H5N8
1848635	A/chicken/Kostroma/304-04/2020	2020-10-17	H5N8	1848635/A/chicken/Kostroma/304-04/2020/2020-10-17/A / H5N8
1848643	A/chicken/Kostroma/304-06/2020	2020-10-17	H5N8	1848643/A/chicken/Kostroma/304-06/2020/2020-10-17/A / H5N8
1848651	A/chicken/Kostroma/304-08/2020	2020-10-17	H5N8	1848651/A/chicken/Kostroma/304-08/2020/2020-10-17/A / H5N8
1848659	A/chicken/Kostroma/304-10/2020	2020-10-17	H5N8	1848659/A/chicken/Kostroma/304-10/2020/2020-10-17/A / H5N8
1848667	A/chicken/Rostov-on-Don/308-02/2020	2020-10-25	H5N8	1848667/A/chicken/Rostov-on-Don/308-02/2020/2020-10-25/A / H5N8
1848675	A/chicken/Rostov-on-Don/308-03/2020	2020-10-25	H5N8	1848675/A/chicken/Rostov-on-Don/308-03/2020/2020-10-25/A / H5N8
1848683	A/chicken/Rostov-on-Don/308-04/2020	2020-10-25	H5N8	1848683/A/chicken/Rostov-on-Don/308-04/2020/2020-10-25/A / H5N8
1848691	A/turkey/Stavropol/320-01/2020	2020-12-11	H5N8	1848691/A/turkey/Stavropol/320-01/2020/2020-12-11/A / H5N8
1848699	A/turkey/Stavropol/320-02/2020	2020-12-11	H5N8	1848699/A/turkey/Stavropol/320-02/2020/2020-12-11/A / H5N8
1848707	A/turkey/Stavropol/320-03/2020	2020-12-11	H5N8	1848707/A/turkey/Stavropol/320-03/2020/2020-12-11/A / H5N8
1848715	A/mute swan/North Ossetia-Alania/325-01/2020	2020-12-31	H5N8	1848715/A/mute swan/North Ossetia-Alania/325-01/2020/2020-12-31/A / H5N8
1848723	A/mute swan/North Ossetia-Alania/325-02/2020	2020-12-31	H5N8	1848723/A/mute swan/North Ossetia-Alania/325-02/2020/2020-12-31/A / H5N8
1848731	A/mute swan/North Ossetia-Alania/325-03/2020	2020-12-31	H5N8	1848731/A/mute swan/North Ossetia-Alania/325-03/2020/2020-12-31/A / H5N8
1848739	A/turkey/Rostov-on-Don/332-08/2021	2021-01-29	H5N8	1848739/A/turkey/Rostov-on-Don/332-08/2021/2021-01-29/A / H5N8
1848747	A/turkey/Rostov-on-Don/332-08/2021	2021-01-29	H5N8	1848747/A/turkey/Rostov-on-Don/332-08/2021/2021-01-29/A / H5N8
1848755	A/turkey/Rostov-on-Don/332-09/2021	2021-01-29	H5N8	1848755/A/turkey/Rostov-on-Don/332-09/2021/2021-01-29/A / H5N8
1848763	A/turkey/Rostov-on-Don/332-10/2021	2021-01-29	H5N8	1848763/A/turkey/Rostov-on-Don/332-10/2021/2021-01-29/A / H5N8
1848771	A/turkey/Rostov-on-Don/332-12/2021	2021-01-29	H5N8	1848771/A/turkey/Rostov-on-Don/332-12/2021/2021-01-29/A / H5N8
1848779	A/chicken/Krasnodar/334-01/2021	2021-01-05	H5N8	1848779/A/chicken/Krasnodar/334-01/2021/2021-01-05/A / H5N8
1848787	A/chicken/Krasnodar/334-02/2021	2021-01-05	H5N8	1848787/A/chicken/Krasnodar/334-02/2021/2021-01-05/A / H5N8
1848795	A/chicken/Krasnodar/334-02/2021	2021-01-05	H5N8	1848795/A/chicken/Krasnodar/334-02/2021/2021-01-05/A / H5N8
1848803	A/chicken/Krasnodar/334-03/2021	2021-01-05	H5N8	1848803/A/chicken/Krasnodar/334-03/2021/2021-01-05/A / H5N8
1848835	A/chicken/Scotland/043405/2020	2020-12-16	H5N8	1848835/A/chicken/Scotland/043405/2020/2020-12-16/A / H5N8
1848843	A/chicken/England/043683/2020	2020-12-17	H5N8	1848843/A/chicken/England/043683/2020/2020-12-17/A / H5N8
1848851	A/duck/England/043628/2020	2020-12-18	H5N8	1848851/A/duck/England/043628/2020/2020-12-18/A / H5N8
1848859	A/chicken/England/045984/2020	2020-12-25	H5N8	1848859/A/chicken/England/045984/2020/2020-12-25/A / H5N8
1848867	A/duck/England/046311/2020	2020-12-27	H5N8	1848867/A/duck/England/046311/2020/2020-12-27/A / H5N8
1848875	A/chicken/England/046491/2020	2020-12-28	H5N8	1848875/A/chicken/England/046491/2020/2020-12-28/A / H5N8
1848883	A/pheasant/Wales/000252/2021	2021-01-27	H5N8	1848883/A/pheasant/Wales/000252/2021/2021-01-27/A / H5N8
1848899	A/brent_goose/England/233339/2020	2020-11-08	H5N8	1848899/A/brent_goose/England/233339/2020/2020-11-08/A / H5N8
1848907	A/brent_goose/England/095684/2020	2020-11-12	H5N5	1848907/A/brent_goose/England/095684/2020/2020-11-12/A / H5N5
1848915	A/mute swan/England/263814/2020	2020-11-10	H5N8	1848915/A/mute swan/England/263814/2020/2020-11-10/A / H5N8
1848923	A/mute_swan/England/234135/2020	2020-12-01	H5N8	1848923/A/mute_swan/England/234135/2020/2020-12-01/A / H5N8
1848936	A/pheasant/Scotland/000348/2021	2021-02-10	H5N1	1848936/A/pheasant/Scotland/000348/2021/2021-02-10/A / H5N1
1848952	A/barnacle goose/Netherlands/20016511-002/2020	2020-10-27	H5N8	1848952/A/barnacle goose/Netherlands/20016511-002/2020/2020-10-27/A / H5N8
1848960	A/wild bird/Netherlands/20016515-002/2020	2020-10-26	H5N8	1848960/A/wild bird/Netherlands/20016515-002/2020/2020-10-26/A / H5N8
1848968	A/mute swan/Netherlands/20016516-001/2020	2020-10-27	H5N8	1848968/A/mute swan/Netherlands/20016516-001/2020/2020-10-27/A / H5N8
1848976	A/mute swan/Netherlands/20016634-001/2020	2020-10-28	H5N8	1848976/A/mute swan/Netherlands/20016634-001/2020/2020-10-28/A / H5N8
1848984	A/cormorant/Netherlands/20016582-005/2020	2020-10-28	H5N8	1848984/A/cormorant/Netherlands/20016582-005/2020/2020-10-28/A / H5N8
1848992	A/mute swan/Netherlands/20016618-001/2020	2020-10-28	H5N8	1848992/A/mute swan/Netherlands/20016618-001/2020/2020-10-28/A / H5N8
1849000	A/greylag goose/Netherlands/20016756-001/2020	2020-10-29	H5N8	1849000/A/greylag goose/Netherlands/20016756-001/2020/2020-10-29/A / H5N8
1849008	A/eurasian wigeon/Netherlands/20016758-001/2020	2020-10-29	H5N8	1849008/A/eurasian wigeon/Netherlands/20016758-001/2020/2020-10-29/A / H5N8
1849016	A/barnacle goose/Netherlands/20016888-001/2020	2020-10-29	H5N8	1849016/A/barnacle goose/Netherlands/20016888-001/2020/2020-10-29/A / H5N8
1849024	A/short-eared owl/Netherlands/20016896-017/2020	2020-11-02	H5N8	1849024/A/short-eared owl/Netherlands/20016896-017/2020/2020-11-02/A / H5N8
1849032	A/mute swan/Netherlands/20016973-001/2020	2020-11-02	H5N8	1849032/A/mute swan/Netherlands/20016973-001/2020/2020-11-02/A / H5N8
1849040	A/barnacle goose/Netherlands/20016974-002/2020	2020-11-02	H5N8	1849040/A/barnacle goose/Netherlands/20016974-002/2020/2020-11-02/A / H5N8
1849048	A/greylag goose/Netherlands/20016975-004/2020	2020-11-02	H5N8	1849048/A/greylag goose/Netherlands/20016975-004/2020/2020-11-02/A / H5N8
1849056	A/egyptian goose/Netherlands/20017027-002/2020	2020-11-03	H5N8	1849056/A/egyptian goose/Netherlands/20017027-002/2020/2020-11-03/A / H5N8
1849064	A/barnacle goose/Netherlands/20017051-001/2020	2020-11-03	H5N8	1849064/A/barnacle goose/Netherlands/20017051-001/2020/2020-11-03/A / H5N8
1849072	A/barnacle goose/Netherlands/20017051-006/2020	2020-11-03	H5N8	1849072/A/barnacle goose/Netherlands/20017051-006/2020/2020-11-03/A / H5N8
1849080	A/barnacle goose/Netherlands/20017052-001/2020	2020-11-03	H5N8	1849080/A/barnacle goose/Netherlands/20017052-001/2020/2020-11-03/A / H5N8
1849088	A/mute swan/Netherlands/20017131-006/2020	2020-11-04	H5N8	1849088/A/mute swan/Netherlands/20017131-006/2020/2020-11-04/A / H5N8
1849096	A/barnacle goose/Netherlands/20017159-006/2020	2020-11-04	H5N8	1849096/A/barnacle goose/Netherlands/20017159-006/2020/2020-11-04/A / H5N8
1849104	A/greylag goose/Netherlands/20017399-006/2020	2020-11-06	H5N8	1849104/A/greylag goose/Netherlands/20017399-006/2020/2020-11-06/A / H5N8
1849112	A/barnacle goose/Netherlands/20017405-002/2020	2020-11-07	H5N8	1849112/A/barnacle goose/Netherlands/20017405-002/2020/2020-11-07/A / H5N8
1849120	A/greylag goose/Netherlands/20016877-001/2020	2020-10-30	H5N8	1849120/A/greylag goose/Netherlands/20016877-001/2020/2020-10-30/A / H5N8
1849128	A/brant goose/Netherlands/20016948-002/2020	2020-10-31	H5N8	1849128/A/brant goose/Netherlands/20016948-002/2020/2020-10-31/A / H5N8
1849136	A/barnacle goose/Netherlands/20016951-001/2020	2020-10-31	H5N8	1849136/A/barnacle goose/Netherlands/20016951-001/2020/2020-10-31/A / H5N8
1849144	A/wild goose/Netherlands/20016959-001/2020	2020-11-02	H5N8	1849144/A/wild goose/Netherlands/20016959-001/2020/2020-11-02/A / H5N8
1849152	A/mute swan/Netherlands/20016960-001/2020	2020-11-02	H5N8	1849152/A/mute swan/Netherlands/20016960-001/2020/2020-11-02/A / H5N8
1849160	A/mute swan/Netherlands/20017061-001/2020	2020-11-02	H5N8	1849160/A/mute swan/Netherlands/20017061-001/2020/2020-11-02/A / H5N8
1849168	A/greylag goose/Netherlands/20017064-002/2020	2020-11-03	H5N8	1849168/A/greylag goose/Netherlands/20017064-002/2020/2020-11-03/A / H5N8
1849176	A/mute swan/Netherlands/20017153-002/2020	2020-11-03	H5N8	1849176/A/mute swan/Netherlands/20017153-002/2020/2020-11-03/A / H5N8
1849184	A/mute swan/Netherlands/20017547-002/2020	2020-11-10	H5N8	1849184/A/mute swan/Netherlands/20017547-002/2020/2020-11-10/A / H5N8
1849192	A/eurasian oystercatcher/Netherlands/20017557-003/2020	2020-11-10	H5N8	1849192/A/eurasian oystercatcher/Netherlands/20017557-003/2020/2020-11-10/A / H5N8
1849200	A/greylag goose/Netherlands/20017476-001/2020	2020-11-06	H5N8	1849200/A/greylag goose/Netherlands/20017476-001/2020/2020-11-06/A / H5N8
1849208	A/greater canada goose/Netherlands/20017479-002/2020	2020-11-06	H5N8	1849208/A/greater canada goose/Netherlands/20017479-002/2020/2020-11-06/A / H5N8
1849216	A/northern lapwing/Netherlands/20017480-001/2020	2020-11-06	H5N8	1849216/A/northern lapwing/Netherlands/20017480-001/2020/2020-11-06/A / H5N8
1849224	A/wild goose/Netherlands/20017495-002/2020	2020-11-09	H5N8	1849224/A/wild goose/Netherlands/20017495-002/2020/2020-11-09/A / H5N8
1849232	A/gadwall/Netherlands/20017254-001/2020	2020-11-01	H5N8	1849232/A/gadwall/Netherlands/20017254-001/2020/2020-11-01/A / H5N8
1849240	A/northern lapwing/Netherlands/20017255-001/2020	2020-11-01	H5N8	1849240/A/northern lapwing/Netherlands/20017255-001/2020/2020-11-01/A / H5N8
1849248	A/greylag goose/Netherlands/20017256-002/2020	2020-11-03	H5N8	1849248/A/greylag goose/Netherlands/20017256-002/2020/2020-11-03/A / H5N8
1849256	A/common kestrel/Netherlands/20017381-001/2020	2020-11-05	H5N8	1849256/A/common kestrel/Netherlands/20017381-001/2020/2020-11-05/A / H5N8
1849264	A/pink-footed goose/Netherlands/20017382-001/2020	2020-11-06	H5N8	1849264/A/pink-footed goose/Netherlands/20017382-001/2020/2020-11-06/A / H5N8
1849272	A/barnacle goose/Netherlands/20016888-002/2020	2020-10-29	H5N8	1849272/A/barnacle goose/Netherlands/20016888-002/2020/2020-10-29/A / H5N8
1849280	A/barnacle goose/Netherlands/20016888-003/2020	2020-10-29	H5N8	1849280/A/barnacle goose/Netherlands/20016888-003/2020/2020-10-29/A / H5N8
1849288	A/greylag goose/Netherlands/20016896-001/2020	2020-11-02	H5N8	1849288/A/greylag goose/Netherlands/20016896-001/2020/2020-11-02/A / H5N8
1849296	A/barnacle goose/Netherlands/20016896-011/2020	2020-11-02	H5N8	1849296/A/barnacle goose/Netherlands/20016896-011/2020/2020-11-02/A / H5N8
1849304	A/barnacle goose/Netherlands/20016896-012/2020	2020-11-02	H5N8	1849304/A/barnacle goose/Netherlands/20016896-012/2020/2020-11-02/A / H5N8
1849312	A/eurasian wigeon/Netherlands/20016896-025/2020	2020-11-02	H5N8	1849312/A/eurasian wigeon/Netherlands/20016896-025/2020/2020-11-02/A / H5N8
1849320	A/barnacle goose/Netherlands/20016935-003/2020	2020-11-01	H5N8	1849320/A/barnacle goose/Netherlands/20016935-003/2020/2020-11-01/A / H5N8
1849328	A/greater canada goose/Netherlands/20017403-003/2020	2020-11-07	H5N8	1849328/A/greater canada goose/Netherlands/20017403-003/2020/2020-11-07/A / H5N8
1849336	A/barnacle goose/Netherlands/20017557-001/2020	2020-11-10	H5N8	1849336/A/barnacle goose/Netherlands/20017557-001/2020/2020-11-10/A / H5N8
1849344	A/barnacle goose/Netherlands/20017557-002/2020	2020-11-10	H5N8	1849344/A/barnacle goose/Netherlands/20017557-002/2020/2020-11-10/A / H5N8
1849352	A/wild duck/Netherlands/20017794-001/2020	2020-11-12	H5N8	1849352/A/wild duck/Netherlands/20017794-001/2020/2020-11-12/A / H5N8
1849360	A/common buzzard/Netherlands/20017824-001/2020	2020-11-12	H5N8	1849360/A/common buzzard/Netherlands/20017824-001/2020/2020-11-12/A / H5N8
1849368	A/muscovy duck/Netherlands/20017611-002/2020	2020-11-10	H5N8	1849368/A/muscovy duck/Netherlands/20017611-002/2020/2020-11-10/A / H5N8
1849376	A/barnacle goose/Netherlands/20017713-002/2020	2020-11-08	H5N8	1849376/A/barnacle goose/Netherlands/20017713-002/2020/2020-11-08/A / H5N8
1849384	A/gadwall/Netherlands/20017716-001/2020	2020-11-10	H5N8	1849384/A/gadwall/Netherlands/20017716-001/2020/2020-11-10/A / H5N8
1849392	A/mute swan/Netherlands/20017717-002/2020	2020-11-10	H5N8	1849392/A/mute swan/Netherlands/20017717-002/2020/2020-11-10/A / H5N8
1849400	A/great egret/Netherlands/20017754-002/2020	2020-11-01	H5N8	1849400/A/great egret/Netherlands/20017754-002/2020/2020-11-01/A / H5N8
1849408	A/wild goose/Netherlands/20017755-002/2020	2020-11-01	H5N8	1849408/A/wild goose/Netherlands/20017755-002/2020/2020-11-01/A / H5N8
1849416	A/wild goose/Netherlands/20017761-002/2020	2020-11-04	H5N8	1849416/A/wild goose/Netherlands/20017761-002/2020/2020-11-04/A / H5N8
1849424	A/eurasian wigeon/Netherlands/20017908-002/2020	2020-11-10	H5N8	1849424/A/eurasian wigeon/Netherlands/20017908-002/2020/2020-11-10/A / H5N8
1849432	A/barnacle goose/Netherlands/20017984-004/2020	2020-11-13	H5N8	1849432/A/barnacle goose/Netherlands/20017984-004/2020/2020-11-13/A / H5N8
1849440	A/barnacle goose/Netherlands/20017604-001/2020	2020-11-08	H5N8	1849440/A/barnacle goose/Netherlands/20017604-001/2020/2020-11-08/A / H5N8
1849448	A/swan/Netherlands/20017605-002/2020	2020-11-09	H5N1	1849448/A/swan/Netherlands/20017605-002/2020/2020-11-09/A / H5N1
1849456	A/swan/Netherlands/20017772-002/2020	2020-11-10	H5N1	1849456/A/swan/Netherlands/20017772-002/2020/2020-11-10/A / H5N1
1849464	A/peregrine falcon/Netherlands/20017773-002/2020	2020-11-01	H5N8	1849464/A/peregrine falcon/Netherlands/20017773-002/2020/2020-11-01/A / H5N8
1849472	A/wild goose/Netherlands/20017816-001/2020	2020-11-11	H5N8	1849472/A/wild goose/Netherlands/20017816-001/2020/2020-11-11/A / H5N8
1849480	A/greylag goose/Netherlands/20016523-001/2020	2020-10-26	H5N8	1849480/A/greylag goose/Netherlands/20016523-001/2020/2020-10-26/A / H5N8
1849488	A/eurasian curlew/Netherlands/20016896-019/2020	2020-11-02	H5N8	1849488/A/eurasian curlew/Netherlands/20016896-019/2020/2020-11-02/A / H5N8
1849496	A/muscovy duck/Netherlands/20018067-001/2020	2020-11-12	H5N8	1849496/A/muscovy duck/Netherlands/20018067-001/2020/2020-11-12/A / H5N8
1849504	A/mute swan/Netherlands/20018754-004/2020	2020-11-24	H5N8	1849504/A/mute swan/Netherlands/20018754-004/2020/2020-11-24/A / H5N8
1849512	A/mute swan/Netherlands/20018754-006/2020	2020-11-24	H5N8	1849512/A/mute swan/Netherlands/20018754-006/2020/2020-11-24/A / H5N8
1849520	A/swan/Netherlands/20018830-004/2020	2020-11-25	H5N8	1849520/A/swan/Netherlands/20018830-004/2020/2020-11-25/A / H5N8
1849536	A/greylag goose/Netherlands/20017386-001/2020	2020-11-05	H5N8	1849536/A/greylag goose/Netherlands/20017386-001/2020/2020-11-05/A / H5N8
1849544	A/wild goose/Netherlands/20017819-001/2020	2020-11-10	H5N8	1849544/A/wild goose/Netherlands/20017819-001/2020/2020-11-10/A / H5N8
1849552	A/greylag goose/Netherlands/20017058-002/2020	2020-10-25	H5N8	1849552/A/greylag goose/Netherlands/20017058-002/2020/2020-10-25/A / H5N8
1849560	A/pink-footed goose/Netherlands/20018068-001/2020	2020-11-14	H5N8	1849560/A/pink-footed goose/Netherlands/20018068-001/2020/2020-11-14/A / H5N8
1849568	A/greylag goose/Netherlands/20018070-002/2020	2020-11-15	H5N8	1849568/A/greylag goose/Netherlands/20018070-002/2020/2020-11-15/A / H5N8
1849576	A/black swan/Netherlands/20018185-001/2020	2020-11-16	H5N8	1849576/A/black swan/Netherlands/20018185-001/2020/2020-11-16/A / H5N8
1849584	A/common buzzard/Netherlands/20018339-002/2020	2020-11-16	H5N8	1849584/A/common buzzard/Netherlands/20018339-002/2020/2020-11-16/A / H5N8
1849592	A/northern goshawk/Netherlands/20018560-002/2020	2020-11-22	H5N8	1849592/A/northern goshawk/Netherlands/20018560-002/2020/2020-11-22/A / H5N8
1849600	A/common snipe/Netherlands/20018931-003/2020	2020-11-26	H5N8	1849600/A/common snipe/Netherlands/20018931-003/2020/2020-11-26/A / H5N8
1849608	A/wild goose/Netherlands/20018735-002/2020	2020-11-24	H5N8	1849608/A/wild goose/Netherlands/20018735-002/2020/2020-11-24/A / H5N8
1849616	A/barnacle goose/Netherlands/20018737-002/2020	2020-11-24	H5N8	1849616/A/barnacle goose/Netherlands/20018737-002/2020/2020-11-24/A / H5N8
1849624	A/mute swan/Netherlands/20018738-001/2020	2020-11-24	H5N8	1849624/A/mute swan/Netherlands/20018738-001/2020/2020-11-24/A / H5N8
1849632	A/peregrine falcon/Netherlands/20018821-002/2020	2020-11-25	H5N8	1849632/A/peregrine falcon/Netherlands/20018821-002/2020/2020-11-25/A / H5N8
1849640	A/wild goose/Netherlands/20018822-002/2020	2020-11-25	H5N8	1849640/A/wild goose/Netherlands/20018822-002/2020/2020-11-25/A / H5N8
1849648	A/mute swan/Netherlands/20018824-002/2020	2020-11-25	H5N8	1849648/A/mute swan/Netherlands/20018824-002/2020/2020-11-25/A / H5N8
1849656	A/mute swan/Netherlands/20018923-001/2020	2020-11-26	H5N8	1849656/A/mute swan/Netherlands/20018923-001/2020/2020-11-26/A / H5N8
1849664	A/mute swan/Netherlands/20019137-005/2020	2020-11-30	H5N8	1849664/A/mute swan/Netherlands/20019137-005/2020/2020-11-30/A / H5N8
1850046	A/chicken/Astrakhan/2171-1/2020	2020-12-07	H5N8	1850046/A/chicken/Astrakhan/2171-1/2020 /2020-12-07/A / H5N8
1850125	A/mute swan/Czech Republic/1656-1/2021	2021-01-24	H5N8	1850125/A/mute swan/Czech Republic/1656-1/2021/2021-01-24/A / H5N8
1850133	A/chicken/Czech Republic/1566-2/2021	2021-01-22	H5N8	1850133/A/chicken/Czech Republic/1566-2/2021/2021-01-22/A / H5N8
1850151	A/red knot/Germany-SH/AI03419/2020	2020-12-14	H5N3	1850151/A/red knot/Germany-SH/AI03419/2020/2020-12-14/A / H5N3
1850159	A/red knot/Germany-SH/AI03421/2020	2020-12-14	H5N3	1850159/A/red knot/Germany-SH/AI03421/2020/2020-12-14/A / H5N3
1850167	A/red knot/Germany-SH/AI03424/2020	2020-12-16	H5N3	1850167/A/red knot/Germany-SH/AI03424/2020/2020-12-16/A / H5N3
1850175	A/red knot/Germany-NI/AI00394/2020	2020-12-30	H5N3	1850175/A/red knot/Germany-NI/AI00394/2020/2020-12-30/A / H5N3
1850176	A/Chicken/Sweden/SVA210226SZ0168/KN048380-IP9/2021	2021-02-24	H5N5	1850176/A/Chicken/Sweden/SVA210226SZ0168/KN048380-IP9/2021/2021-02-24/A / H5N5
1850190	A/chicken/Poland/474/2020(H5N8)	2020-12-03	H5N8	1850190/A/chicken/Poland/474/2020(H5N8)/2020-12-03/A / H5N8
1850197	A/turkey/Poland/475/2020(H5N8)	2020-12-03	H5N8	1850197/A/turkey/Poland/475/2020(H5N8)/2020-12-03/A / H5N8
1850203	A/tundra_bean_goose/Poland/MB132/2020	2020-12-09	H5N8	1850203/A/tundra_bean_goose/Poland/MB132/2020/2020-12-09/A / H5N8
1850211	A/swan/Poland/MB141/2020(H5N8)	2020-12-16	H5N8	1850211/A/swan/Poland/MB141/2020(H5N8)/2020-12-16/A / H5N8
1850218	A/wild_goose/Poland/MB142/2020(H5N8)	2020-12-15	H5N8	1850218/A/wild_goose/Poland/MB142/2020(H5N8)/2020-12-15/A / H5N8
1850225	A/turkey/Poland/477/2020(H5N8)	2020-12-07	H5N8	1850225/A/turkey/Poland/477/2020(H5N8)/2020-12-07/A / H5N8
1850242	A/peacock/Netherlands/21022591-002/2021	2021-02-01	H5N8	1850242/A/peacock/Netherlands/21022591-002/2021/2021-02-01/A / H5N8
1850250	A/barnacle goose/Netherlands/21022611-001/2021	2021-01-31	H5N1	1850250/A/barnacle goose/Netherlands/21022611-001/2021/2021-01-31/A / H5N1
1850258	A/mute swan/Netherlands/21022898-002/2021	2021-02-04	H5N8	1850258/A/mute swan/Netherlands/21022898-002/2021/2021-02-04/A / H5N8
1850266	A/common buzzard/Netherlands/21022834-002/2021	2021-02-01	H5N1	1850266/A/common buzzard/Netherlands/21022834-002/2021/2021-02-01/A / H5N1
1850274	A/european herring gull/Netherlands/21023937-002/2021	2021-02-21	H5N4	1850274/A/european herring gull/Netherlands/21023937-002/2021/2021-02-21/A / H5N4
1850282	A/eurasian curlew/Netherlands/21024069-002/2021	2021-02-15	H5N4	1850282/A/eurasian curlew/Netherlands/21024069-002/2021/2021-02-15/A / H5N4
1850292	A/Chicken/Sweden/SVA210301SZ0001/KN049780-IP10/2021	2021-02-28	H5N8	1850292/A/Chicken/Sweden/SVA210301SZ0001/KN049780-IP10/2021/2021-02-28/A / H5N8
1850316	A/goose/Sweden/SVA210301SZ0005/KN049802-IP11/2021	2021-02-27	H5N8	1850316/A/goose/Sweden/SVA210301SZ0005/KN049802-IP11/2021/2021-02-27/A / H5N8
1850324	A/Chicken/Sweden/SVA210302SZ0564/KN052345-IP12/2021	2021-03-02	H5N5	1850324/A/Chicken/Sweden/SVA210302SZ0564/KN052345-IP12/2021/2021-03-02/A / H5N5
1850340	A/common pheasant/Sweden/SVA210224SZ0005/KN000542-IP8/2021	2021-02-23	H5N8	1850340/A/common pheasant/Sweden/SVA210224SZ0005/KN000542-IP8/2021/2021-02-23/A / H5N8
1850348	A/northern goshawk/Sweden/SVA210224SZ0431/KN000626/2021	2021-02-24	H5N8	1850348/A/northern goshawk/Sweden/SVA210224SZ0431/KN000626/2021/2021-02-24/A / H5N8
1850356	A/northern goshawk/Sweden/SVA210224SZ0479/KN000627/2021	2021-02-22	H5N8	1850356/A/northern goshawk/Sweden/SVA210224SZ0479/KN000627/2021/2021-02-22/A / H5N8
1850364	A/common buzzard /Sweden/SVA210224SZ0485/KN000628/2021	2021-02-20	H5N8	1850364/A/common buzzard /Sweden/SVA210224SZ0485/KN000628/2021/2021-02-20/A / H5N8
1850396	A/northern goshawk/Sweden/SVA210225SZ0302/KN000664/2021	2021-02-21	H5N8	1850396/A/northern goshawk/Sweden/SVA210225SZ0302/KN000664/2021/2021-02-21/A / H5N8
1850404	A/barnacle_goose/Sweden/SVA210225SZ0307/KN000666/2021	2021-01-13	H5N8	1850404/A/barnacle_goose/Sweden/SVA210225SZ0307/KN000666/2021/2021-01-13/A / H5N8
1850515	A/tufted_duck/Poland/MB061/2021(H5N5)	2021-02-01	H5N5	1850515/A/tufted_duck/Poland/MB061/2021(H5N5)/2021-02-01/A / H5N5
1850603	A/curlew/France/21P003648/2021	2021-01-22	H5N3	1850603/A/curlew/France/21P003648/2021/2021-01-22/A / H5N3
1850611	A/red knot/France/21P003249/2021	2021-01-18	H5N3	1850611/A/red knot/France/21P003249/2021/2021-01-18/A / H5N3
1850644	A/mallard/France/20P017917/2020	2020-12-07	H5N3	1850644/A/mallard/France/20P017917/2020/2020-12-07/A / H5N3
1850959	A/mute swan/Croatia/14/2021	2021-03-01	H5N8	1850959/A/mute swan/Croatia/14/2021 /2021-03-01/A / H5N8
1851820	A/mute_swan/Norway/FU48/2021	2021-01-26	H5N8	1851820/A/mute_swan/Norway/FU48/2021/2021-01-26/A / H5N8
1851829	A/turkey/Norway/FU496/2020	2020-11-30	H5N8	1851829/A/turkey/Norway/FU496/2020/2020-11-30/A / H5N8
1851861	A/Chicken/Sweden/SVA210308SZ0214/KN057720-IP13/2021	2021-03-08	H5N8	1851861/A/Chicken/Sweden/SVA210308SZ0214/KN057720-IP13/2021/2021-03-08/A / H5N8
1852939	A/Chichen/Sweden/SVA210313SZ0001/KN066654-IP15/2021	2021-03-13	H5N8	1852939/A/Chichen/Sweden/SVA210313SZ0001/KN066654-IP15/2021/2021-03-13/A / H5N8
1852947	A/Chicken/Sweden/SVA210313SZ0003/KN066666-IP16/2021	2021-03-13	H5N8	1852947/A/Chicken/Sweden/SVA210313SZ0003/KN066666-IP16/2021/2021-03-13/A / H5N8
1852955	A/Chicken/Sweden/SVA210314SZ0001/KN066672-IP17/2021	2021-03-14	H5N8	1852955/A/Chicken/Sweden/SVA210314SZ0001/KN066672-IP17/2021/2021-03-14/A / H5N8
1852963	A/Chicken/Sweden/SVA210314SZ0002/KN066679-IP18/2021	2021-03-14	H5N8	1852963/A/Chicken/Sweden/SVA210314SZ0002/KN066679-IP18/2021/2021-03-14/A / H5N8
1852971	A/Common peacock/Sweden/SVA210311SZ0002/KN001568-IP14/2021	2021-03-10	H5N5	1852971/A/Common peacock/Sweden/SVA210311SZ0002/KN001568-IP14/2021/2021-03-10/A / H5N5
1852979	A/Goose/Sweden/SVA210311SZ0003/KN0001570-IP14/2021	2021-03-10	H5N5	1852979/A/Goose/Sweden/SVA210311SZ0003/KN0001570-IP14/2021/2021-03-10/A / H5N5
1852987	A/Duck/Sweden/SVA210311SZ0004/KN0001570-IP14/2021	2021-03-10	H5N5	1852987/A/Duck/Sweden/SVA210311SZ0004/KN0001570-IP14/2021/2021-03-10/A / H5N5
1852995	A/Canada_goose/Sweden/SVA210302SZ0455/KN000714/SKsim/2021	2021-02-19	H5N8	1852995/A/Canada_goose/Sweden/SVA210302SZ0455/KN000714/SKsim/2021/2021-02-19/A / H5N8
1853003	A/Mute Swan/Sweden/SVA210302Z0465/KN000716/SOTR/2021	2021-03-01	H5N5	1853003/A/Mute Swan/Sweden/SVA210302Z0465/KN000716/SOTR/2021/2021-03-01/A / H5N5
1853043	A/Mute Swan/Sweden/SVA210304SZ0311/KN000739/VG/2021	2021-03-03	H5N8	1853043/A/Mute Swan/Sweden/SVA210304SZ0311/KN000739/VG/2021/2021-03-03/A / H5N8
1853051	A/Canade goose/Sweden/SVA210304SZ0320/KN000779/SK/2021	2021-02-21	H5N8	1853051/A/Canade goose/Sweden/SVA210304SZ0320/KN000779/SK/2021/2021-02-21/A / H5N8
1853085	A/Canada goose/Sweden/SVA210305SZ0255/KN000797/SK/2021	2021-02-28	H5N8	1853085/A/Canada goose/Sweden/SVA210305SZ0255/KN000797/SK/2021/2021-02-28/A / H5N8
1853096	A/Mute Swan/Sweden/SVA210303SZ0380/KN000800/St/2021	2021-03-02	H5N8	1853096/A/Mute Swan/Sweden/SVA210303SZ0380/KN000800/St/2021/2021-03-02/A / H5N8
1853105	A/northern goshawk/Sweden/SVA210303SZ0381/KN000801/JO/2021	2021-03-02	H5N8	1853105/A/northern goshawk/Sweden/SVA210303SZ0381/KN000801/JO/2021/2021-03-02/A / H5N8
1853121	A/Mute Swan/Sweden/SVA210303SZ0392/KN000806/Kal/2021	2021-02-26	H5N5	1853121/A/Mute Swan/Sweden/SVA210303SZ0392/KN000806/Kal/2021/2021-02-26/A / H5N5
1853939	A/Chicken/Sweden/SVA210323SZ001/KN001982-IP21/2021	2021-03-22	H5N5	1853939/A/Chicken/Sweden/SVA210323SZ001/KN001982-IP21/2021/2021-03-22/A / H5N5
1853965	A/Chiken/Sweden/SVA210321SZ0001/KN073551-IP20/2021	2021-03-21	H5N8	1853965/A/Chiken/Sweden/SVA210321SZ0001/KN073551-IP20/2021/2021-03-21/A / H5N8
1854073	A/western marsh harrier/Sweden/SVA210316SZ0486/KN001011/E/2021	2021-03-16	H5N8	1854073/A/western marsh harrier/Sweden/SVA210316SZ0486/KN001011/E/2021/2021-03-16/A / H5N8
1854089	A/northern goshawk/Sweden/SVA210316SZ0489/KN001044/M/2021	2021-03-15	H5N8	1854089/A/northern goshawk/Sweden/SVA210316SZ0489/KN001044/M/2021/2021-03-15/A / H5N8
1854097	A/northern goshawk/Sweden/SVA210316SZ0489/KN001045/M/2021	2021-03-15	H5N8	1854097/A/northern goshawk/Sweden/SVA210316SZ0489/KN001045/M/2021/2021-03-15/A / H5N8
1854105	A/common golden eye/Sweden/SVA210316SZ0489/KN001046/M/2021	2021-03-15	H5N5	1854105/A/common golden eye/Sweden/SVA210316SZ0489/KN001046/M/2021/2021-03-15/A / H5N5
1854228	A/northern goshawk/Sweden/SVA210318SZ0322/KN001092/M/2021	2021-02-19	H5N5	1854228/A/northern goshawk/Sweden/SVA210318SZ0322/KN001092/M/2021/2021-02-19/A / H5N5
1854240	A/chicken/Czech Republic/3531-1/2021	2021-02-18	H5N8	1854240/A/chicken/Czech Republic/3531-1/2021/2021-02-18/A / H5N8
1854248	A/chicken/Czech Republic/3893/2021	2021-02-25	H5N8	1854248/A/chicken/Czech Republic/3893/2021/2021-02-25/A / H5N8
1854256	A/chicken/Czech Republic/4092-1/2021	2021-02-27	H5N8	1854256/A/chicken/Czech Republic/4092-1/2021/2021-02-27/A / H5N8
1854264	A/chicken/Czech Republic/4092-2/2021	2021-02-27	H5N8	1854264/A/chicken/Czech Republic/4092-2/2021/2021-02-27/A / H5N8
1854272	A/chicken/Czech Republic/4527-1/2021	2021-03-06	H5N8	1854272/A/chicken/Czech Republic/4527-1/2021/2021-03-06/A / H5N8
1854280	A/chicken/Czech Republic/4756/2021	2021-03-10	H5N8	1854280/A/chicken/Czech Republic/4756/2021/2021-03-10/A / H5N8
1854288	A/mute swan/Czech Republic/3549/2021	2021-02-19	H5N8	1854288/A/mute swan/Czech Republic/3549/2021/2021-02-19/A / H5N8
1854296	A/mute swan/Czech Republic/3777/2021	2021-02-22	H5N8	1854296/A/mute swan/Czech Republic/3777/2021/2021-02-22/A / H5N8
1854304	A/mute swan/Czech Republic/4100/2021	2021-02-23	H5N8	1854304/A/mute swan/Czech Republic/4100/2021/2021-02-23/A / H5N8
1854312	A/mute swan/Czech Republic/4270/2021	2021-03-02	H5N8	1854312/A/mute swan/Czech Republic/4270/2021/2021-03-02/A / H5N8
1854320	A/chicken/Czech Republic/4526/2021	2021-03-06	H5N8	1854320/A/chicken/Czech Republic/4526/2021/2021-03-06/A / H5N8
1854328	A/mute swan/Czech Republic/4606/2021	2021-03-04	H5N8	1854328/A/mute swan/Czech Republic/4606/2021/2021-03-04/A / H5N8
1854336	A/mute swan/Czech Republic/4607-1/2021	2021-03-04	H5N8	1854336/A/mute swan/Czech Republic/4607-1/2021/2021-03-04/A / H5N8
1854344	A/mute swan/Czech Republic/4607-2/2021	2021-03-04	H5N8	1854344/A/mute swan/Czech Republic/4607-2/2021/2021-03-04/A / H5N8
1854352	A/mute swan/Czech Republic/4799/2021	2021-03-06	H5N8	1854352/A/mute swan/Czech Republic/4799/2021/2021-03-06/A / H5N8
1855972	A/wigeon/Latvia/23903/2021	2021-02-04	H5N8	1855972/A/wigeon/Latvia/23903/2021/2021-02-04/A / H5N8
1857428	A/Common Buzzard/Netherlands/4/2020	2020-11-06	H5N8	1857428/A/Common Buzzard/Netherlands/4/2020/2020-11-06/A / H5N8
1857436	A/Mute Swan/Netherlands/1/2020	2020-11-06	H5N8	1857436/A/Mute Swan/Netherlands/1/2020/2020-11-06/A / H5N8
1857444	A/Herring Gull/Netherlands/1/2020	2020-11-06	H5N8	1857444/A/Herring Gull/Netherlands/1/2020/2020-11-06/A / H5N8
1857452	A/Herring Gull/Netherlands/2/2020	2020-11-06	H5N8	1857452/A/Herring Gull/Netherlands/2/2020/2020-11-06/A / H5N8
1857460	A/Herring Gull/Netherlands/3/2020	2020-11-06	H5N8	1857460/A/Herring Gull/Netherlands/3/2020/2020-11-06/A / H5N8
1857468	A/Mute Swan/Netherlands/3/2020	2020-11-06	H5N8	1857468/A/Mute Swan/Netherlands/3/2020/2020-11-06/A / H5N8
1857476	A/Greylag Goose/Netherlands/1/2020	2020-11-06	H5N8	1857476/A/Greylag Goose/Netherlands/1/2020/2020-11-06/A / H5N8
1857484	A/Mute Swan/Netherlands/5/2020	2020-11-06	H5N8	1857484/A/Mute Swan/Netherlands/5/2020/2020-11-06/A / H5N8
1858177	A/chicken/Italy/21VIR1151-2/2021	2021-02-17	H5N8	1858177/A/chicken/Italy/21VIR1151-2/2021/2021-02-17/A / H5N8
1858185	A/chicken/Italy/21VIR1293-9/2021	2021-02-23	H5N8	1858185/A/chicken/Italy/21VIR1293-9/2021/2021-02-23/A / H5N8
1858193	A/chicken/Romania/10101_21VIR2044-1/2021	2021-02-23	H5N5	1858193/A/chicken/Romania/10101_21VIR2044-1/2021/2021-02-23/A / H5N5
1858201	A/chicken/Slovakia/Pah10_21VIR1086-5/2021	2021-01-22	H5N5	1858201/A/chicken/Slovakia/Pah10_21VIR1086-5/2021/2021-01-22/A / H5N5
1858209	A/common_teal/Italy/20VIR7439-191/2020	2020-11-28	H5N8	1858209/A/common_teal/Italy/20VIR7439-191/2020/2020-11-28/A / H5N8
1858217	A/duck/Italy/21VIR1293-15/2021	2021-02-23	H5N8	1858217/A/duck/Italy/21VIR1293-15/2021/2021-02-23/A / H5N8
1858225	A/duck/Romania/10206_21VIR849-4/2021	2021-01-13	H5N8	1858225/A/duck/Romania/10206_21VIR849-4/2021/2021-01-13/A / H5N8
1858233	A/guinea_fowl/Italy/21VIR1293-20/2021	2021-02-23	H5N8	1858233/A/guinea_fowl/Italy/21VIR1293-20/2021/2021-02-23/A / H5N8
1858241	A/muscovy_duck/Slovakia/Pah1_21VIR1086-1/2021	2021-01-08	H5N8	1858241/A/muscovy_duck/Slovakia/Pah1_21VIR1086-1/2021/2021-01-08/A / H5N8
1858249	A/mute_swan/Austria/21011165_21VIR1085-2/2021	2021-02-04	H5N8	1858249/A/mute_swan/Austria/21011165_21VIR1085-2/2021/2021-02-04/A / H5N8
1858257	A/mute_swan/Austria/21013162_21VIR1085-5/2021	2021-02-10	H5N5	1858257/A/mute_swan/Austria/21013162_21VIR1085-5/2021/2021-02-10/A / H5N5
1858265	A/mute_swan/Austria/21014124_21VIR1085-8/2021	2021-02-01	H5N8	1858265/A/mute_swan/Austria/21014124_21VIR1085-8/2021/2021-02-01/A / H5N8
1858273	A/mute_swan/Norway/FU5_21VIR850-3/2021	2021-01-05	H5N8	1858273/A/mute_swan/Norway/FU5_21VIR850-3/2021/2021-01-05/A / H5N8
1858281	A/mute_swan/Slovakia/Pah15_21VIR1086-3/2021	2021-01-29	H5N5	1858281/A/mute_swan/Slovakia/Pah15_21VIR1086-3/2021/2021-01-29/A / H5N5
1858289	A/mute_swan/Slovakia/Pah6_21VIR1086-2/2021	2021-01-15	H5N5	1858289/A/mute_swan/Slovakia/Pah6_21VIR1086-2/2021/2021-01-15/A / H5N5
1858297	A/mute_swan/Slovenia/1639-20_21VIR959-1/2020	2020-11-17	H5N8	1858297/A/mute_swan/Slovenia/1639-20_21VIR959-1/2020/2020-11-17/A / H5N8
1858305	A/mute_swan/Slovenia/1756-20_21VIR959-3/2020	2020-12-02	H5N8	1858305/A/mute_swan/Slovenia/1756-20_21VIR959-3/2020/2020-12-02/A / H5N8
1858313	A/mute_swan/Slovenia/1799-20_21VIR959-2/2020	2020-12-09	H5N8	1858313/A/mute_swan/Slovenia/1799-20_21VIR959-2/2020/2020-12-09/A / H5N8
1858321	A/mute_swan/Slovenia/1820-20_21VIR959-4/2020	2020-12-10	H5N8	1858321/A/mute_swan/Slovenia/1820-20_21VIR959-4/2020/2020-12-10/A / H5N8
1858329	A/mute_swan/Slovenia/1914-20_21VIR959-5/2020	2020-12-24	H5N5	1858329/A/mute_swan/Slovenia/1914-20_21VIR959-5/2020/2020-12-24/A / H5N5
1858337	A/whooper_swan/Romania/10123_21VIR849-1/2021	2021-01-08	H5N5	1858337/A/whooper_swan/Romania/10123_21VIR849-1/2021/2021-01-08/A / H5N5
1858345	A/whooper_swan/Romania/10311_21VIR849-2/2021	2021-01-20	H5N5	1858345/A/whooper_swan/Romania/10311_21VIR849-2/2021/2021-01-20/A / H5N5
1858353	A/common_buzzard/Italy/21VIR431-7/2020	2020-11-17	H5N8	1858353/A/common_buzzard/Italy/21VIR431-7/2020/2020-11-17/A / H5N8
1858361	A/geese/Romania/10206_21VIR849-3/2021	2021-01-13	H5N8	1858361/A/geese/Romania/10206_21VIR849-3/2021/2021-01-13/A / H5N8
1858369	A/house_sparrow/Romania/10327_21VIR849-5/2021	2021-01-19	H5N8	1858369/A/house_sparrow/Romania/10327_21VIR849-5/2021/2021-01-19/A / H5N8
1858393	A/chicken/Czech Republic/6151-1/2021	2021-03-29	H5N8	1858393/A/chicken/Czech Republic/6151-1/2021/2021-03-29/A / H5N8
1858401	A/chicken/Czech Republic/5903/2021	2021-03-25	H5N8	1858401/A/chicken/Czech Republic/5903/2021/2021-03-25/A / H5N8
1858409	A/chicken/Czech Republic/6684/2021	2021-04-06	H5N8	1858409/A/chicken/Czech Republic/6684/2021/2021-04-06/A / H5N8
1858417	A/chicken/Czech Republic/6654/2021	2021-04-06	H5N8	1858417/A/chicken/Czech Republic/6654/2021/2021-04-06/A / H5N8
1858425	A/duck/Czech Republic/6653-4/2021	2021-04-06	H5N8	1858425/A/duck/Czech Republic/6653-4/2021/2021-04-06/A / H5N8
1858433	A/duck/Czech Republic/6653-6/2021	2021-04-06	H5N8	1858433/A/duck/Czech Republic/6653-6/2021/2021-04-06/A / H5N8
1858441	A/chicken/Czech Republic/6542-1/2021	2021-04-03	H5N8	1858441/A/chicken/Czech Republic/6542-1/2021/2021-04-03/A / H5N8
1858449	A/chicken/Czech Republic/6532-1/2021	2021-04-01	H5N8	1858449/A/chicken/Czech Republic/6532-1/2021/2021-04-01/A / H5N8
1858457	A/chicken/Czech Republic/6532-2/2021	2021-04-01	H5N8	1858457/A/chicken/Czech Republic/6532-2/2021/2021-04-01/A / H5N8
1858465	A/peacock/Czech Republic/6529-2/2021	2021-04-02	H5N8	1858465/A/peacock/Czech Republic/6529-2/2021/2021-04-02/A / H5N8
1858473	A/chicken/Czech Republic/6527/2021	2021-04-01	H5N8	1858473/A/chicken/Czech Republic/6527/2021/2021-04-01/A / H5N8
1858481	A/duck/Czech Republic/5792-13/2021	2021-03-24	H5N8	1858481/A/duck/Czech Republic/5792-13/2021/2021-03-24/A / H5N8
1858489	A/duck/Czech Republic/5792-19/2021	2021-03-24	H5N8	1858489/A/duck/Czech Republic/5792-19/2021/2021-03-24/A / H5N8
1858497	A/chicken/Czech Republic/4980/2021	2021-03-12	H5N8	1858497/A/chicken/Czech Republic/4980/2021/2021-03-12/A / H5N8
1858505	A/duck/Czech Republic/5466/2021	2021-03-19	H5N8	1858505/A/duck/Czech Republic/5466/2021/2021-03-19/A / H5N8
1858513	A/duck/Czech Republic/5448/2021	2021-03-19	H5N8	1858513/A/duck/Czech Republic/5448/2021/2021-03-19/A / H5N8
1858521	A/australian brushturkey/Czech Republic/5904/2021	2021-03-25	H5N8	1858521/A/australian brushturkey/Czech Republic/5904/2021/2021-03-25/A / H5N8
1858529	A/duck/Czech Republic/5360-1/2021	2021-03-18	H5N8	1858529/A/duck/Czech Republic/5360-1/2021/2021-03-18/A / H5N8
1858537	A/duck/Czech Republic/5360-2/2021	2021-03-18	H5N8	1858537/A/duck/Czech Republic/5360-2/2021/2021-03-18/A / H5N8
1858545	A/chicken/Czech Republic/6542-2/2021	2021-04-03	H5N8	1858545/A/chicken/Czech Republic/6542-2/2021/2021-04-03/A / H5N8
1858571	A/swan/Lithuania/1258PG1_21VIR2606-2/2021	2021-02-26	H5N8	1858571/A/swan/Lithuania/1258PG1_21VIR2606-2/2021/2021-02-26/A / H5N8
1858579	A/swan/Lithuania/1298PG1_21VIR2606-3/2021	2021-02-26	H5N8	1858579/A/swan/Lithuania/1298PG1_21VIR2606-3/2021/2021-02-26/A / H5N8
1858587	A/swan/Lithuania/1842PG1_21VIR2606-5/2021	2021-03-19	H5N8	1858587/A/swan/Lithuania/1842PG1_21VIR2606-5/2021/2021-03-19/A / H5N8
1858595	A/swan/Lithuania/2306PG1_21VIR2606-7/2021	2021-03-19	H5N8	1858595/A/swan/Lithuania/2306PG1_21VIR2606-7/2021/2021-03-19/A / H5N8
1858603	A/chicken/Bulgaria/39_21VIR1454-3/2021	2021-02-01	H5N8	1858603/A/chicken/Bulgaria/39_21VIR1454-3/2021/2021-02-01/A / H5N8
1858611	A/pekin_duck/Bulgaria/48-3_21VIR1454-7/2021	2021-02-04	H5N8	1858611/A/pekin_duck/Bulgaria/48-3_21VIR1454-7/2021/2021-02-04/A / H5N8
1858619	A/chicken/Bulgaria/50-1_21VIR1454-9/2021	2021-02-08	H5N8	1858619/A/chicken/Bulgaria/50-1_21VIR1454-9/2021/2021-02-08/A / H5N8
1859502	A/duck/Czech Republic/7682-9/2021	2021-04-18	H5N8	1859502/A/duck/Czech Republic/7682-9/2021/2021-04-18/A / H5N8
1859510	A/duck/Czech Republic/7682-5/2021	2021-04-18	H5N8	1859510/A/duck/Czech Republic/7682-5/2021/2021-04-18/A / H5N8
1859518	A/duck/Czech Republic/7682-2/2021	2021-04-18	H5N8	1859518/A/duck/Czech Republic/7682-2/2021/2021-04-18/A / H5N8
1859526	A/duck/Czech Republic/7681-8/2021	2021-04-18	H5N8	1859526/A/duck/Czech Republic/7681-8/2021/2021-04-18/A / H5N8
1859534	A/duck/Czech Republic/7681-7/2021	2021-04-18	H5N8	1859534/A/duck/Czech Republic/7681-7/2021/2021-04-18/A / H5N8
1859542	A/duck/Czech Republic/7681-5/2021	2021-04-18	H5N8	1859542/A/duck/Czech Republic/7681-5/2021/2021-04-18/A / H5N8
1859550	A/duck/Czech Republic/7681-3/2021	2021-04-18	H5N8	1859550/A/duck/Czech Republic/7681-3/2021/2021-04-18/A / H5N8
1859558	A/duck/Czech Republic/7681-10/2021	2021-04-18	H5N8	1859558/A/duck/Czech Republic/7681-10/2021/2021-04-18/A / H5N8
1859566	A/duck/Czech Republic/6653-5/2021	2021-04-06	H5N8	1859566/A/duck/Czech Republic/6653-5/2021/2021-04-06/A / H5N8
1859574	A/duck/Czech Republic/6653-15/2021	2021-04-06	H5N8	1859574/A/duck/Czech Republic/6653-15/2021/2021-04-06/A / H5N8
1859582	A/goose/Czech Republic/5363-10/2021	2021-03-13	H5N8	1859582/A/goose/Czech Republic/5363-10/2021/2021-03-13/A / H5N8
1859590	A/chicken/Czech Republic/7100/2021	2021-04-08	H5N8	1859590/A/chicken/Czech Republic/7100/2021/2021-04-08/A / H5N8
1859634	A/Chicken/Sweden/SVA210420SZ0002/KN099429-IP22/2021	2021-04-20	H5N8	1859634/A/Chicken/Sweden/SVA210420SZ0002/KN099429-IP22/2021/2021-04-20/A / H5N8
1859644	A/mute_swan/Poland/MB131/2021	2021-02-15	H5N8	1859644/A/mute_swan/Poland/MB131/2021/2021-02-15/A / H5N8
1859652	A/mute_swan/Poland/MB189/2021	2021-02-22	H5N8	1859652/A/mute_swan/Poland/MB189/2021/2021-02-22/A / H5N8
1859660	A/mute_swan/Poland/MB268/2021	2021-03-03	H5N8	1859660/A/mute_swan/Poland/MB268/2021/2021-03-03/A / H5N8
1859668	A/mute_swan/Poland/MB272/2021	2021-03-06	H5N8	1859668/A/mute_swan/Poland/MB272/2021/2021-03-06/A / H5N8
1859679	A/common buzzard/Netherlands/21021278-002/2021	2021-01-05	H5N8	1859679/A/common buzzard/Netherlands/21021278-002/2021/2021-01-05/A / H5N8
1859688	A/common kestrel/Netherlands/21021301-039/2021	2021-01-08	H5N8	1859688/A/common kestrel/Netherlands/21021301-039/2021/2021-01-08/A / H5N8
1859696	A/common buzzard/Netherlands/21021497-001/2021	2021-01-10	H5N8	1859696/A/common buzzard/Netherlands/21021497-001/2021/2021-01-10/A / H5N8
1859704	A/sanderling/Netherlands/21021794-002/2021	2021-01-18	H5N8	1859704/A/sanderling/Netherlands/21021794-002/2021/2021-01-18/A / H5N8
1859712	A/barnacle goose/Netherlands/21022039-002/2021	2021-01-19	H5N8	1859712/A/barnacle goose/Netherlands/21022039-002/2021/2021-01-19/A / H5N8
1859720	A/common buzzard/Netherlands/21023939-001/2021	2021-02-21	H5N8	1859720/A/common buzzard/Netherlands/21023939-001/2021/2021-02-21/A / H5N8
1859736	A/barnacle goose/Netherlands/21024066-001/2021	2021-02-22	H5N1	1859736/A/barnacle goose/Netherlands/21024066-001/2021/2021-02-22/A / H5N1
1859744	A/wild goose/Netherlands/21024076-001/2021	2021-01-30	H5N8	1859744/A/wild goose/Netherlands/21024076-001/2021/2021-01-30/A / H5N8
1859752	A/common buzzard/Netherlands/21024357-002/2021	2021-02-22	H5N3	1859752/A/common buzzard/Netherlands/21024357-002/2021/2021-02-22/A / H5N3
1859760	A/barnacle goose/Netherlands/21024358-001/2021	2021-02-21	H5N8	1859760/A/barnacle goose/Netherlands/21024358-001/2021/2021-02-21/A / H5N8
1859768	A/gadwall/Netherlands/21024401-002/2021	2021-01-25	H5N8	1859768/A/gadwall/Netherlands/21024401-002/2021/2021-01-25/A / H5N8
1859776	A/common buzzard/Netherlands/21024712-002/2021	2021-03-04	H5N8	1859776/A/common buzzard/Netherlands/21024712-002/2021/2021-03-04/A / H5N8
1859784	A/barnacle goose/Netherlands/21024897-001/2021	2021-03-09	H5N8	1859784/A/barnacle goose/Netherlands/21024897-001/2021/2021-03-09/A / H5N8
1859792	A/peregrine falcon/Netherlands/21025108-001/2021	2021-03-10	H5N4	1859792/A/peregrine falcon/Netherlands/21025108-001/2021/2021-03-10/A / H5N4
1859800	A/common murre/Netherlands/21025491-002/2021	2021-03-17	H5N1	1859800/A/common murre/Netherlands/21025491-002/2021/2021-03-17/A / H5N1
1859808	A/barnacle goose/Netherlands/21025769-002/2021	2021-03-22	H5N1	1859808/A/barnacle goose/Netherlands/21025769-002/2021/2021-03-22/A / H5N1
1859816	A/common buzzard/Netherlands/21021187-001/2021	2021-01-04	H5N8	1859816/A/common buzzard/Netherlands/21021187-001/2021/2021-01-04/A / H5N8
1859824	A/barnacle goose/Netherlands/21023498-002/2021	2021-02-14	H5N8	1859824/A/barnacle goose/Netherlands/21023498-002/2021/2021-02-14/A / H5N8
1859832	A/barnacle goose/Netherlands/21023501-002/2021	2021-02-05	H5N8	1859832/A/barnacle goose/Netherlands/21023501-002/2021/2021-02-05/A / H5N8
1859840	A/peacock/Netherlands/21026542-001/2021	2021-04-07	H5N8	1859840/A/peacock/Netherlands/21026542-001/2021/2021-04-07/A / H5N8
1859908	A/chicken/Czech Republic/6151-2/2021	2021-03-29	H5N8	1859908/A/chicken/Czech Republic/6151-2/2021/2021-03-29/A / H5N8
1859918	A/barnacle goose/Netherlands/21027016-002/2021	2021-04-15	H5N1	1859918/A/barnacle goose/Netherlands/21027016-002/2021/2021-04-15/A / H5N1
1859926	A/white-tailed eagle/Netherlands/21027616-001/2021	2021-04-23	H5N1	1859926/A/white-tailed eagle/Netherlands/21027616-001/2021/2021-04-23/A / H5N1
1859934	A/barnacle goose/Netherlands/21028196-002/2021	2021-04-22	H5N1	1859934/A/barnacle goose/Netherlands/21028196-002/2021/2021-04-22/A / H5N1
1859942	A/red fox/Netherlands/21028774-002/2021	2021-05-17	H5N1	1859942/A/red fox/Netherlands/21028774-002/2021/2021-05-17/A / H5N1
1859950	A/red fox/Netherlands/21028774-004/2021	2021-05-17	H5N1	1859950/A/red fox/Netherlands/21028774-004/2021/2021-05-17/A / H5N1
1859961	A/turkey/Netherlands/21028936-001005/2021	2021-05-21	H5N8	1859961/A/turkey/Netherlands/21028936-001005/2021/2021-05-21/A / H5N8
1860028	A/knot_wader/Ireland/472_21VIR2956-1/2021	2021-01-01	H5N3	1860028/A/knot_wader/Ireland/472_21VIR2956-1/2021/2021-01-01/A / H5N3
1860036	A/knot_wader/Ireland/473_21VIR2956-2/2021	2021-01-01	H5N3	1860036/A/knot_wader/Ireland/473_21VIR2956-2/2021/2021-01-01/A / H5N3
1860044	A/yellow-legged_gull/Switzerland/15-0039_21VIR3035/2021	2021-02-01	H5N4	1860044/A/yellow-legged_gull/Switzerland/15-0039_21VIR3035/2021/2021-02-01/A / H5N4
1860052	A/seagull/Italy/21VIR2479/2021	2021-01-28	H5N8	1860052/A/seagull/Italy/21VIR2479/2021/2021-01-28/A / H5N8
1860060	A/anser_anser/Spain/102-8_21VIR1230-4/2021	2021-01-07	H5N8	1860060/A/anser_anser/Spain/102-8_21VIR1230-4/2021/2021-01-07/A / H5N8
1860068	A/anser_anser/Spain/297-1_21VIR1230-5/2021	2021-01-27	H5N8	1860068/A/anser_anser/Spain/297-1_21VIR1230-5/2021/2021-01-27/A / H5N8
1860076	A/ciconia_ciconia/Spain/102-1_21VIR1230-2/2021	2021-01-07	H5N8	1860076/A/ciconia_ciconia/Spain/102-1_21VIR1230-2/2021/2021-01-07/A / H5N8
1860084	A/peregrine_falcon/Spain/3365-1_21VIR1230-1/2020	2020-11-20	H5N8	1860084/A/peregrine_falcon/Spain/3365-1_21VIR1230-1/2020/2020-11-20/A / H5N8
1860092	A/duck/Romania/10202_21VIR2593-31/2021	2021-01-13	H5N8	1860092/A/duck/Romania/10202_21VIR2593-31/2021/2021-01-13/A / H5N8
1860100	A/duck/Romania/10205-t4_21VIR2593-3/2021	2021-01-13	H5N8	1860100/A/duck/Romania/10205-t4_21VIR2593-3/2021/2021-01-13/A / H5N8
1860108	A/goose/Romania/10205-t3_21VIR2593-7/2021	2021-01-13	H5N8	1860108/A/goose/Romania/10205-t3_21VIR2593-7/2021/2021-01-13/A / H5N8
1860116	A/goose/Romania/10205-t5_21VIR2593-8/2021	2021-01-13	H5N8	1860116/A/goose/Romania/10205-t5_21VIR2593-8/2021/2021-01-13/A / H5N8
1860124	A/goose/Romania/10330_21VIR2593-35/2021	2021-01-19	H5N8	1860124/A/goose/Romania/10330_21VIR2593-35/2021/2021-01-19/A / H5N8
1860132	A/hawk/Romania/10363_21VIR2593-11/2021	2021-01-22	H5N8	1860132/A/hawk/Romania/10363_21VIR2593-11/2021/2021-01-22/A / H5N8
1860140	A/whooper_swan/Romania/10122_21VIR2593-23/2021	2021-01-08	H5N5	1860140/A/whooper_swan/Romania/10122_21VIR2593-23/2021/2021-01-08/A / H5N5
1860148	A/whooper_swan/Romania/10171_21VIR2593-15/2021	2021-01-12	H5N5	1860148/A/whooper_swan/Romania/10171_21VIR2593-15/2021/2021-01-12/A / H5N5
1860156	A/whooper_swan/Romania/10213_21VIR2593-27/2021	2021-01-14	H5N5	1860156/A/whooper_swan/Romania/10213_21VIR2593-27/2021/2021-01-14/A / H5N5
1860164	A/whooper_swan/Romania/10362_21VIR2593-20/2021	2021-01-22	H5N5	1860164/A/whooper_swan/Romania/10362_21VIR2593-20/2021/2021-01-22/A / H5N5
1860220	A/peregrine_falcon/Northern_Ireland/21VIR1662-3/2021	2021-01-25	H5N3	1860220/A/peregrine_falcon/Northern_Ireland/21VIR1662-3/2021/2021-01-25/A / H5N3
1862696	A/western jackdaw/SVA210317SZ0321/KN001057/E-2021	2021-03-16	H5N8	1862696/A/western jackdaw/SVA210317SZ0321/KN001057/E-2021/2021-03-16/A / H5N8
1862711	A/barnacle goose/Netherlands/21027357-002/2021	2021-04-20	H5N1	1862711/A/barnacle goose/Netherlands/21027357-002/2021/2021-04-20/A / H5N1
1862719	A/barnacle goose/Netherlands/21028534-002/2021	2021-05-13	H5N1	1862719/A/barnacle goose/Netherlands/21028534-002/2021/2021-05-13/A / H5N1
1862996	A/goose/Netherlands/21028502-002/21028502/2021	2021-05-09	H5N1	1862996/A/goose/Netherlands/21028502-002/21028502/2021/2021-05-09/A / H5N1
1863827	A/western marsh harrier/Netherlands/21028606-002/2021	2021-05-07	H5N1	1863827/A/western marsh harrier/Netherlands/21028606-002/2021/2021-05-07/A / H5N1
1866606	A/common buzzard/Sweden/SVA210323SZ0426/KN001120/O-2021	2021-03-14	H5N8	1866606/A/common buzzard/Sweden/SVA210323SZ0426/KN001120/O-2021/2021-03-14/A / H5N8
1868453	A/chicken/Czech Republic/10251-1/2021	2021-05-16	H5N8	1868453/A/chicken/Czech Republic/10251-1/2021/2021-05-16/A / H5N8
1868461	A/chicken/Czech Republic/10251-2/2021	2021-05-31	H5N8	1868461/A/chicken/Czech Republic/10251-2/2021/2021-05-31/A / H5N8
1868469	A/chicken/Czech Republic/10405/2021	2021-05-17	H5N8	1868469/A/chicken/Czech Republic/10405/2021/2021-05-17/A / H5N8
1873656	A/chicken/Poland/476/2020(H5N8)	2020-12-04	H5N8	1873656/A/chicken/Poland/476/2020(H5N8)/2020-12-04/A / H5N8
1875194	A/Towny owel/Sweden/SVAU210406SZ0042/KN001362/M-2021	2021-04-06	H5N8	1875194/A/Towny owel/Sweden/SVAU210406SZ0042/KN001362/M-2021/2021-04-06/A / H5N8
1877836	A/White-Tailed Eagle/Sweden/SVA210528SZ0223/KN002027/AB-2021	2021-05-25	H5N1	1877836/A/White-Tailed Eagle/Sweden/SVA210528SZ0223/KN002027/AB-2021/2021-05-25/A / H5N1
1877872	A/white_stork/Poland/MB391/2021	2021-04-20	H5N1	1877872/A/white_stork/Poland/MB391/2021/2021-04-20/A / H5N1
1882773	A/common buzzard/Sweden/SVA210510SZ0206/FB001829/C-2021	2021-05-21	H5N8	1882773/A/common buzzard/Sweden/SVA210510SZ0206/FB001829/C-2021/2021-05-21/A / H5N8
1882781	A/barnacle goose/Sweden/SVA210511SZ0567/FB001840/M-2021	2021-05-11	H5N1	1882781/A/barnacle goose/Sweden/SVA210511SZ0567/FB001840/M-2021/2021-05-11/A / H5N1
1882941	A/European herring gull/Sweden/SVA210617SZ0354/FB002251/I-2021	2021-06-17	H5N8	1882941/A/European herring gull/Sweden/SVA210617SZ0354/FB002251/I-2021/2021-06-17/A / H5N8
1882952	A_mallard_Denmark_12946-11_2020-10-26	2020-10-26	H5N2	1882952/A_mallard_Denmark_12946-11_2020-10-26/2020-10-26/A / H5N2
1882959	A/barnacle goose/Denmark/14139-1/2020	2020-11-04	H5N8	1882959/A/barnacle goose/Denmark/14139-1/2020/2020-11-04/A / H5N8
1882966	A/barnacle goose/Denmark/14139-2/2020	2020-11-04	H5N8	1882966/A/barnacle goose/Denmark/14139-2/2020/2020-11-04/A / H5N8
1882976	A/barnacle goose/Denmark/14139-3/2020	2020-11-04	H5N8	1882976/A/barnacle goose/Denmark/14139-3/2020/2020-11-04/A / H5N8
1882986	A/black-headed gull/Denmark/14139-4/2020	2020-11-04	H5N8	1882986/A/black-headed gull/Denmark/14139-4/2020/2020-11-04/A / H5N8
1882994	A/barnacle goose/Denmark/14534-1/2020	2020-11-04	H5N8	1882994/A/barnacle goose/Denmark/14534-1/2020/2020-11-04/A / H5N8
1883002	A/barnacle goose/Denmark/14537-1/2020	2020-11-04	H5N8	1883002/A/barnacle goose/Denmark/14537-1/2020/2020-11-04/A / H5N8
1883010	A/barnacle goose/Denmark/14536-1/2020	2020-11-05	H5N8	1883010/A/barnacle goose/Denmark/14536-1/2020/2020-11-05/A / H5N8
1883018	A/barnacle goose/Denmark/14538-1/2020	2020-11-15	H5N8	1883018/A/barnacle goose/Denmark/14538-1/2020/2020-11-15/A / H5N8
1883026	A/peregrine falcon/Denmark/14596-1/2020	2020-11-06	H5N8	1883026/A/peregrine falcon/Denmark/14596-1/2020/2020-11-06/A / H5N8
1883034	A/common buzzard/Denmark/14600-1/2020	2020-11-06	H5N8	1883034/A/common buzzard/Denmark/14600-1/2020/2020-11-06/A / H5N8
1883042	A/barnacle goose/Denmark/14600-2/2020	2020-11-07	H5N8	1883042/A/barnacle goose/Denmark/14600-2/2020/2020-11-07/A / H5N8
1883051	A/barnacle goose/Denmark/14599-1/2020	2020-11-07	H5N8	1883051/A/barnacle goose/Denmark/14599-1/2020/2020-11-07/A / H5N8
1883059	A/graylag goose/Denmark/14535-1/2020	2020-11-09	H5N8	1883059/A/graylag goose/Denmark/14535-1/2020/2020-11-09/A / H5N8
1883067	A/chicken/Denmark/14819-6/2020	2020-11-15	H5N8	1883067/A/chicken/Denmark/14819-6/2020/2020-11-15/A / H5N8
1883269	A/common eider/Sweden/SVA210617SZ0354/FB002252/I-2021	2021-06-17	H5N8	1883269/A/common eider/Sweden/SVA210617SZ0354/FB002252/I-2021/2021-06-17/A / H5N8
1883276	A/common eider/Sweden/SVA210617SZ0354/FB002253/I-2021	2021-06-17	H5N8	1883276/A/common eider/Sweden/SVA210617SZ0354/FB002253/I-2021/2021-06-17/A / H5N8
1883284	A/peregrine falcon/Sweden/SVA210309SZ0403/FB000851/K-2021	2021-03-02	H5N4	1883284/A/peregrine falcon/Sweden/SVA210309SZ0403/FB000851/K-2021/2021-03-02/A / H5N4
1883380	A/barnacle goose/Sweden/SVA210423SZ0250/FB001648/M-2021	2021-01-19	H5N8	1883380/A/barnacle goose/Sweden/SVA210423SZ0250/FB001648/M-2021/2021-01-19/A / H5N8
1883389	A/barnacle goose/Sweden/SVA210423SZ0252/FB001647/M2021	2021-01-06	H5N8	1883389/A/barnacle goose/Sweden/SVA210423SZ0252/FB001647/M2021/2021-01-06/A / H5N8
1883402	A/European_herring_gull/Bulgaria/222_21VIR4270-1/2021	2021-03-30	H5N5	1883402/A/European_herring_gull/Bulgaria/222_21VIR4270-1/2021/2021-03-30/A / H5N5
1883410	A/grey_heron/Bulgaria/223_21VIR4270-2/2021	2021-03-30	H5N5	1883410/A/grey_heron/Bulgaria/223_21VIR4270-2/2021/2021-03-30/A / H5N5
1883418	A/chicken/Bulgaria/274-5_21VIR4270-4/2021	2021-04-23	H5N8	1883418/A/chicken/Bulgaria/274-5_21VIR4270-4/2021/2021-04-23/A / H5N8
1883426	A/chicken/Bulgaria/275-4_21VIR4270-6/2021	2021-04-26	H5N8	1883426/A/chicken/Bulgaria/275-4_21VIR4270-6/2021/2021-04-26/A / H5N8
1883434	A/chicken/Bulgaria/297-2_21VIR4270-8/2021	2021-05-05	H5N8	1883434/A/chicken/Bulgaria/297-2_21VIR4270-8/2021/2021-05-05/A / H5N8
1883442	A/chicken/Bulgaria/298-1_21VIR4270-9/2021	2021-05-05	H5N8	1883442/A/chicken/Bulgaria/298-1_21VIR4270-9/2021/2021-05-05/A / H5N8
1883450	A/duck/Poland/H160_21RS1385-1/2021	2021-03-05	H5N8	1883450/A/duck/Poland/H160_21RS1385-1/2021/2021-03-05/A / H5N8
1883458	A/duck/Poland/H542_21RS1385-2/2021	2021-04-09	H5N8	1883458/A/duck/Poland/H542_21RS1385-2/2021/2021-04-09/A / H5N8
1883466	A/chicken/Poland/H1124_21RS1385-3/2021	2021-05-11	H5N8	1883466/A/chicken/Poland/H1124_21RS1385-3/2021/2021-05-11/A / H5N8
1883474	A/goose/Poland/H1044_21RS1385-4/2021	2021-05-05	H5N8	1883474/A/goose/Poland/H1044_21RS1385-4/2021/2021-05-05/A / H5N8
1883482	A/duck/Poland/H1029_21RS1385-5/2021	2021-05-01	H5N8	1883482/A/duck/Poland/H1029_21RS1385-5/2021/2021-05-01/A / H5N8
1883490	A/goose/Poland/H1036_21RS1385-6/2021	2021-05-03	H5N8	1883490/A/goose/Poland/H1036_21RS1385-6/2021/2021-05-03/A / H5N8
1883498	A/chicken/Poland/H812_21RS1385-7/2021	2021-04-20	H5N8	1883498/A/chicken/Poland/H812_21RS1385-7/2021/2021-04-20/A / H5N8
1883506	A/chicken/Poland/H293_21RS1385-8/2021	2021-03-23	H5N8	1883506/A/chicken/Poland/H293_21RS1385-8/2021/2021-03-23/A / H5N8
1883514	A/chicken/Poland/H984_21RS1385-9/2021	2021-04-28	H5N8	1883514/A/chicken/Poland/H984_21RS1385-9/2021/2021-04-28/A / H5N8
1883522	A/chicken/Poland/H1161_21RS1385-10/2021	2021-05-13	H5N8	1883522/A/chicken/Poland/H1161_21RS1385-10/2021/2021-05-13/A / H5N8
1883530	A/white_stork/Poland/MB412_21RS1385-11/2021	2021-05-02	H5N8	1883530/A/white_stork/Poland/MB412_21RS1385-11/2021/2021-05-02/A / H5N8
1883538	A/chicken/Poland/H712_21RS1385-12/2021	2021-04-16	H5N8	1883538/A/chicken/Poland/H712_21RS1385-12/2021/2021-04-16/A / H5N8
1883546	A/chicken/Poland/H1084_21RS1385-13/2021	2021-05-07	H5N8	1883546/A/chicken/Poland/H1084_21RS1385-13/2021/2021-05-07/A / H5N8
1883554	A/turkey/Poland/H1184_21RS1385-14/2021	2021-05-14	H5N8	1883554/A/turkey/Poland/H1184_21RS1385-14/2021/2021-05-14/A / H5N8
1883562	A/turkey/Poland/H1168_21RS1385-15/2021	2021-05-13	H5N8	1883562/A/turkey/Poland/H1168_21RS1385-15/2021/2021-05-13/A / H5N8
1883570	A/chicken/Poland/H928_21RS1385-16/2021	2021-04-25	H5N8	1883570/A/chicken/Poland/H928_21RS1385-16/2021/2021-04-25/A / H5N8
1883578	A/duck/Poland/H515_21RS1385-17/2021	2021-04-07	H5N8	1883578/A/duck/Poland/H515_21RS1385-17/2021/2021-04-07/A / H5N8
1883586	A/duck/Poland/H514_21RS1385-18/2021	2021-04-07	H5N8	1883586/A/duck/Poland/H514_21RS1385-18/2021/2021-04-07/A / H5N8
1883594	A/mute_swan/Poland/MB396_21RS1385-19/2021	2021-04-22	H5N8	1883594/A/mute_swan/Poland/MB396_21RS1385-19/2021/2021-04-22/A / H5N8
1883602	A/turkey/Poland/H1289_21RS1385-20/2021	2021-05-24	H5N8	1883602/A/turkey/Poland/H1289_21RS1385-20/2021/2021-05-24/A / H5N8
1883610	A/chicken/Austria/21052483_21VIR3291-1/2021	2021-04-27	H5N8	1883610/A/chicken/Austria/21052483_21VIR3291-1/2021/2021-04-27/A / H5N8
1883618	A/mute_swan/Romania/11981-1_21VIR3163-5/2021	2021-04-08	H5N5	1883618/A/mute_swan/Romania/11981-1_21VIR3163-5/2021/2021-04-08/A / H5N5
1883626	A/mute_swan/Romania/11981-2_21VIR3163-6/2021	2021-04-08	H5N8	1883626/A/mute_swan/Romania/11981-2_21VIR3163-6/2021/2021-04-08/A / H5N8
1883634	A/chicken/Romania/12448_21VIR3734-3/2021	2021-05-05	H5N8	1883634/A/chicken/Romania/12448_21VIR3734-3/2021/2021-05-05/A / H5N8
1883790	A/barnacle goose/Sweden/SVA210210SZ0372/FB000374/M-2021	2021-02-01	H5N8	1883790/A/barnacle goose/Sweden/SVA210210SZ0372/FB000374/M-2021/2021-02-01/A / H5N8
1883829	A/whooper swan/Sweden/SVA210331SZ0441/FB0001325/W-2021	2021-03-29	H5N8	1883829/A/whooper swan/Sweden/SVA210331SZ0441/FB0001325/W-2021/2021-03-29/A / H5N8
1883844	A/Canada goose/Sweden/SVA210331SZ/FB001326/W-2021	2021-03-25	H5N8	1883844/A/Canada goose/Sweden/SVA210331SZ/FB001326/W-2021/2021-03-25/A / H5N8
1883845	A/Canada goose/Sweden/SVA210407SZ0510/FB001379/O-2021	2021-04-06	H5N8	1883845/A/Canada goose/Sweden/SVA210407SZ0510/FB001379/O-2021/2021-04-06/A / H5N8
1883857	A/dalmatian pelican/Greece/47t_21VIR3735-3/2021	2021-03-22	H5N8	1883857/A/dalmatian pelican/Greece/47t_21VIR3735-3/2021/2021-03-22/A / H5N8
1883865	A/partridge/Kosovo/96_21VIR5162-14/2021	2021-05-31	H5N8	1883865/A/partridge/Kosovo/96_21VIR5162-14/2021/2021-05-31/A / H5N8
1883873	A/chicken/Kosovo/97_21VIR5162-15/2021	2021-05-31	H5N8	1883873/A/chicken/Kosovo/97_21VIR5162-15/2021/2021-05-31/A / H5N8
1883881	A/chicken/Kosovo/98_21VIR5162-16/2021	2021-05-31	H5N8	1883881/A/chicken/Kosovo/98_21VIR5162-16/2021/2021-05-31/A / H5N8
1883889	A/duck/Kosovo/107_21VIR5162-17/2021	2021-06-02	H5N8	1883889/A/duck/Kosovo/107_21VIR5162-17/2021/2021-06-02/A / H5N8
1883897	A/chicken/Kosovo/113_21VIR5162-19/2021	2021-06-03	H5N8	1883897/A/chicken/Kosovo/113_21VIR5162-19/2021/2021-06-03/A / H5N8
1883905	A/chicken/Kosovo/82_21VIR5162-1/2021	2021-05-19	H5N8	1883905/A/chicken/Kosovo/82_21VIR5162-1/2021/2021-05-19/A / H5N8
1883913	A/chicken/Kosovo/84_21VIR5162-2/2021	2021-05-25	H5N8	1883913/A/chicken/Kosovo/84_21VIR5162-2/2021/2021-05-25/A / H5N8
1883921	A/chicken/Kosovo/90_21VIR5162-4/2021	2021-05-25	H5N8	1883921/A/chicken/Kosovo/90_21VIR5162-4/2021/2021-05-25/A / H5N8
1883929	A/chicken/Kosovo/104_21VIR5162-7/2021	2021-06-01	H5N8	1883929/A/chicken/Kosovo/104_21VIR5162-7/2021/2021-06-01/A / H5N8
1883937	A/chicken/Albania/2574_21VIR5387-1/2021	2021-05-31	H5N8	1883937/A/chicken/Albania/2574_21VIR5387-1/2021/2021-05-31/A / H5N8
1883945	A/chicken/Albania/3816_21VIR5387-2/2021	2021-06-04	H5N8	1883945/A/chicken/Albania/3816_21VIR5387-2/2021/2021-06-04/A / H5N8
1883973	A/Turkey/Hungary/16603/2021 (H5N1)	2021-04-13	H5N1	1883973/A/Turkey/Hungary/16603/2021 (H5N1)/2021-04-13/A / H5N1
1883982	A/eagle/Hungary/8569/2021 (H5N5)	2021-03-08	H5N5	1883982/A/eagle/Hungary/8569/2021 (H5N5)/2021-03-08/A / H5N5
1883989	A/swan/Hungary/9638/2021 (H5N8)	2021-03-08	H5N8	1883989/A/swan/Hungary/9638/2021 (H5N8)/2021-03-08/A / H5N8
1884006	A/common buzzard/Sweden/SVA210415SZ0338/FB001522/O-2021	2021-03-25	H5N8	1884006/A/common buzzard/Sweden/SVA210415SZ0338/FB001522/O-2021/2021-03-25/A / H5N8
1884022	A/whooper swan/Sweden/SVA210420SZ0485/FB0001581/W-2021	2021-04-15	H5N8	1884022/A/whooper swan/Sweden/SVA210420SZ0485/FB0001581/W-2021/2021-04-15/A / H5N8
1884038	A/mute_swan/Austria/21051907_21VIR3291-6/2021	2021-04-27	H5N8	1884038/A/mute_swan/Austria/21051907_21VIR3291-6/2021/2021-04-27/A / H5N8
1884046	A/mute_swan/Austria/21051907_21VIR3291-7/2021	2021-04-27	H5N8	1884046/A/mute_swan/Austria/21051907_21VIR3291-7/2021/2021-04-27/A / H5N8
1884057	A/common buzzard/Sweden/SVA210505SZ0374/FB0001789/M-2021	2021-04-04	H5N8	1884057/A/common buzzard/Sweden/SVA210505SZ0374/FB0001789/M-2021/2021-04-04/A / H5N8
1884065	A/whooper swan/Sweden/SVA2100329SZ0210/FB0001277/H-2021	2021-07-06	H5N5	1884065/A/whooper swan/Sweden/SVA2100329SZ0210/FB0001277/H-2021/2021-07-06/A / H5N5
1884816	A/Canada Goose/Sweden/SVA210330SZ0426/FB001307/E-2021	2021-03-24	H5N8	1884816/A/Canada Goose/Sweden/SVA210330SZ0426/FB001307/E-2021/2021-03-24/A / H5N8
1884824	A/Mute Swan/Sweden/SVA210330SZ0417/FB001305/D-2021	2021-03-30	H5N5	1884824/A/Mute Swan/Sweden/SVA210330SZ0417/FB001305/D-2021/2021-03-30/A / H5N5
1884837	A/peregrine falcon/Sweden/SVA210325SZ0348/FP001210/H-2021	2021-03-05	H5N4	1884837/A/peregrine falcon/Sweden/SVA210325SZ0348/FP001210/H-2021/2021-03-05/A / H5N4
1884845	A/Greylag goose/Sweden/SVA210324SZ0403/FB001169/N-2021	2021-03-03	H5N8	1884845/A/Greylag goose/Sweden/SVA210324SZ0403/FB001169/N-2021/2021-03-03/A / H5N8
1884853	A/common buzzard/Sweden/SVA10324SZ0359/FB001163/M-2021	2021-03-17	H5N8	1884853/A/common buzzard/Sweden/SVA10324SZ0359/FB001163/M-2021/2021-03-17/A / H5N8
1884861	A/common buzzard/Sweden/SVA210323SZ0426/FB001120/O-2021	2021-03-14	H5N8	1884861/A/common buzzard/Sweden/SVA210323SZ0426/FB001120/O-2021/2021-03-14/A / H5N8
1884870	A/whooper swan/Sweden/SVA210318SZ0304/FB0001089/M-2021	2021-03-10	H5N8	1884870/A/whooper swan/Sweden/SVA210318SZ0304/FB0001089/M-2021/2021-03-10/A / H5N8
1884903	A/common eider/Sweden/SVA210729SZ0320/FB002613/I-2021	2021-07-19	H5N8	1884903/A/common eider/Sweden/SVA210729SZ0320/FB002613/I-2021/2021-07-19/A / H5N8
1884911	A/common eider/Sweden/SVA210729SZ0323/FB002615/I-2021	2021-07-19	H5N8	1884911/A/common eider/Sweden/SVA210729SZ0323/FB002615/I-2021/2021-07-19/A / H5N8
1889182	A/Mallard/Sweden/SVA210827SZ0252/KN002973/D-2021	2021-08-26	H5N8	1889182/A/Mallard/Sweden/SVA210827SZ0252/KN002973/D-2021/2021-08-26/A / H5N8
1889190	A/Mallard/Sweden/SVA210827SZ0252/KN002974/D-2021	2021-08-26	H5N8	1889190/A/Mallard/Sweden/SVA210827SZ0252/KN002974/D-2021/2021-08-26/A / H5N8
1916407	A/red_fox/England/AVP-M1-21-01/2020	2020-12-08	H5N8	1916407/A/red_fox/England/AVP-M1-21-01/2020/2020-12-08/A / H5N8
1916418	A/seal/England/AVP-031141/2020	2020-12-08	H5N8	1916418/A/seal/England/AVP-031141/2020/2020-12-08/A / H5N8
1917363	A/Meleagris gallopavo/Belgium/11293_001/2021	2021-08-30	H5N8	1917363/A/Meleagris gallopavo/Belgium/11293_001/2021/2021-08-30/A / H5N8
1918754	A/common pheasant /Sweden/SVA210923SZ0341/KN000365/M-2021-H5N1	2021-09-22	H5N1	1918754/A/common pheasant /Sweden/SVA210923SZ0341/KN000365/M-2021-H5N1/2021-09-22/A / H5N1
1918762	A/common pheasant /Sweden/SVA210923SZ0341/KN000366/M-2021	2021-09-22	H5N1	1918762/A/common pheasant /Sweden/SVA210923SZ0341/KN000366/M-2021/2021-09-22/A / H5N1
1918888	A/seal/Germany-SH/AI05373/2021	2021-08-15	H5N8	1918888/A/seal/Germany-SH/AI05373/2021/2021-08-15/A / H5N8
1918896	A/seal/Germany-SH/AI05377/2021	2021-08-18	H5N8	1918896/A/seal/Germany-SH/AI05377/2021/2021-08-18/A / H5N8
1918906	A/seal/Germany-SH/AI05379/2021	2021-08-19	H5N8	1918906/A/seal/Germany-SH/AI05379/2021/2021-08-19/A / H5N8
1919293	A/chicken/Luxembourg/21168413/2021	2021-09-03	H5N8	1919293/A/chicken/Luxembourg/21168413/2021 /2021-09-03/A / H5N8
1919576	A/barnacle goose/Germany-SH/AI02168/2020	2020-10-28	H5N8	1919576/A/barnacle goose/Germany-SH/AI02168/2020/2020-10-28/A / H5N8
1919584	A/peregrine falcon/Germany-SH/AI02162/2020	2020-10-26	H5N8	1919584/A/peregrine falcon/Germany-SH/AI02162/2020/2020-10-26/A / H5N8
1919592	A/barnacle goose/Germany-SH/AI02172/2020	2020-10-30	H5N8	1919592/A/barnacle goose/Germany-SH/AI02172/2020/2020-10-30/A / H5N8
1919600	A/Eurasian wigeon/Germany-SH/AI02176/2020	2020-10-30	H5N8	1919600/A/Eurasian wigeon/Germany-SH/AI02176/2020/2020-10-30/A / H5N8
1919613	A/barnacle goose/Germany-SH/AI02180/2020	2020-11-01	H5N8	1919613/A/barnacle goose/Germany-SH/AI02180/2020/2020-11-01/A / H5N8
1919621	A/herring gull/Germany-HH/AI02182/2020	2020-11-02	H5N8	1919621/A/herring gull/Germany-HH/AI02182/2020 /2020-11-02/A / H5N8
1919635	A/barnacle goose/Germany-SH/AI02190/2020	2020-11-02	H5N8	1919635/A/barnacle goose/Germany-SH/AI02190/2020/2020-11-02/A / H5N8
1919646	A/wild goose/Germany-SH/AI02194/2020	2020-11-02	H5N8	1919646/A/wild goose/Germany-SH/AI02194/2020/2020-11-02/A / H5N8
1919676	A/barnacle goose/Germany-SH/AI02199/2020	2020-11-03	H5N8	1919676/A/barnacle goose/Germany-SH/AI02199/2020/2020-11-03/A / H5N8
1919684	A/greylag goose/Germany-SH/AI02207/2020	2020-11-03	H5N8	1919684/A/greylag goose/Germany-SH/AI02207/2020/2020-11-03/A / H5N8
1919692	A/chicken/Germany-MV/AI02431/2020	2020-11-09	H5N5	1919692/A/chicken/Germany-MV/AI02431/2020 /2020-11-09/A / H5N5
1919701	A/domestic goose/Germany-SH/AI02884/2020	2020-11-18	H5N8	1919701/A/domestic goose/Germany-SH/AI02884/2020/2020-11-18/A / H5N8
1919716	A/Eurasian oystercatcher/Germany-SH/AI02269/2020	2020-11-06	H5N8	1919716/A/Eurasian oystercatcher/Germany-SH/AI02269/2020/2020-11-06/A / H5N8
1919738	A/herring gull/Germany-MV/AI02300/2020	2020-11-02	H5N8	1919738/A/herring gull/Germany-MV/AI02300/2020/2020-11-02/A / H5N8
1919761	A/barnacle goose/Germany-SH/AI02379/2020	2020-11-06	H5N8	1919761/A/barnacle goose/Germany-SH/AI02379/2020/2020-11-06/A / H5N8
1919769	A/turkey/Germany-NI/AI03453/2020	2020-12-21	H5N8	1919769/A/turkey/Germany-NI/AI03453/2020/2020-12-21/A / H5N8
1919777	A/turkey/Germany-NI/AI03584/2020	2020-12-23	H5N8	1919777/A/turkey/Germany-NI/AI03584/2020 /2020-12-23/A / H5N8
1919785	A/turkey/Germany-NI/AI03594/2020	2020-12-25	H5N8	1919785/A/turkey/Germany-NI/AI03594/2020 /2020-12-25/A / H5N8
1919795	A/turkey/Germany-NI/AI03599/2020	2020-12-26	H5N8	1919795/A/turkey/Germany-NI/AI03599/2020/2020-12-26/A / H5N8
1919803	A/turkey/Germany-NI/AI03606/2020	2020-12-26	H5N8	1919803/A/turkey/Germany-NI/AI03606/2020 /2020-12-26/A / H5N8
1919811	A/turkey/Germany-NI/AI03609/2020	2020-12-26	H5N8	1919811/A/turkey/Germany-NI/AI03609/2020/2020-12-26/A / H5N8
1919819	A/turkey/Germany-NI/AI00016/2021	2020-12-31	H5N8	1919819/A/turkey/Germany-NI/AI00016/2021/2020-12-31/A / H5N8
1919827	A/turkey/Germany-NI/AI00038/2021	2021-01-02	H5N8	1919827/A/turkey/Germany-NI/AI00038/2021/2021-01-02/A / H5N8
1919835	A/turkey/Germany-NI/AI00042/2021	2021-01-02	H5N8	1919835/A/turkey/Germany-NI/AI00042/2021/2021-01-02/A / H5N8
1919843	A/turkey/Germany-NI/AI03452/2020	2020-12-21	H5N8	1919843/A/turkey/Germany-NI/AI03452/2020 /2020-12-21/A / H5N8
1919851	A/turkey/Germany-NI/AI03654/2020	2020-12-29	H5N8	1919851/A/turkey/Germany-NI/AI03654/2020/2020-12-29/A / H5N8
1919859	A/turkey/Germany-NI/AI03432/2020	2020-12-20	H5N8	1919859/A/turkey/Germany-NI/AI03432/2020 /2020-12-20/A / H5N8
1919867	A/turkey/Germany-NI/AI00063/2021	2021-01-04	H5N8	1919867/A/turkey/Germany-NI/AI00063/2021/2021-01-04/A / H5N8
1919875	A/turkey/Germany-NI/AI00072/2021	2021-01-04	H5N8	1919875/A/turkey/Germany-NI/AI00072/2021/2021-01-04/A / H5N8
1919883	A/domestic duck/Germany-NI/AI00079/2021	2021-01-04	H5N8	1919883/A/domestic duck/Germany-NI/AI00079/2021/2021-01-04/A / H5N8
1919915	A/turkey/Germany-NI/AI00402/2021	2021-01-06	H5N8	1919915/A/turkey/Germany-NI/AI00402/2021/2021-01-06/A / H5N8
1919923	A/turkey/Germany-NI/AI00406/2021	2021-01-06	H5N8	1919923/A/turkey/Germany-NI/AI00406/2021/2021-01-06/A / H5N8
1919931	A/turkey/Germany-NI/AI00429/2021	2021-01-08	H5N8	1919931/A/turkey/Germany-NI/AI00429/2021/2021-01-08/A / H5N8
1919939	A/turkey/Germany-NI/AI00439/2021	2021-01-11	H5N8	1919939/A/turkey/Germany-NI/AI00439/2021/2021-01-11/A / H5N8
1919947	A/wild goose/Germany-NI/AI03220/2020	2020-12-10	H5N8	1919947/A/wild goose/Germany-NI/AI03220/2020/2020-12-10/A / H5N8
1919955	A/wild goose/Germany-NI/AI03473/2020	2020-12-17	H5N8	1919955/A/wild goose/Germany-NI/AI03473/2020/2020-12-17/A / H5N8
1919973	A/bean goose/Germany-BB/AI00444/2021	2020-12-21	H5N8	1919973/A/bean goose/Germany-BB/AI00444/2021/2020-12-21/A / H5N8
1919981	A/chicken/Germany-MV/AI00539/2021	2021-01-12	H5N8	1919981/A/chicken/Germany-MV/AI00539/2021/2021-01-12/A / H5N8
1919989	A/chicken/Germany-NI/AI00547/2021	2021-01-12	H5N8	1919989/A/chicken/Germany-NI/AI00547/2021/2021-01-12/A / H5N8
1919997	A/turkey/Germany-NI/AI00589/2021	2021-01-12	H5N8	1919997/A/turkey/Germany-NI/AI00589/2021/2021-01-12/A / H5N8
1920017	A/turkey/Germany-MV/AI00909/2021	2021-01-26	H5N8	1920017/A/turkey/Germany-MV/AI00909/2021/2021-01-26/A / H5N8
1920025	A/turkey/Germany-MV/AI01015/2021	2021-01-28	H5N8	1920025/A/turkey/Germany-MV/AI01015/2021/2021-01-28/A / H5N8
1920033	A/turkey/Germany-BB/AI01023/2021	2021-01-30	H5N8	1920033/A/turkey/Germany-BB/AI01023/2021 /2021-01-30/A / H5N8
1920041	A/mallard/Germany-MV/AI00639/2021	2021-01-20	H5N8	1920041/A/mallard/Germany-MV/AI00639/2021/2021-01-20/A / H5N8
1920052	A/wild goose/Germany-NI/AI00855/2021	2021-01-20	H5N8	1920052/A/wild goose/Germany-NI/AI00855/2021/2021-01-20/A / H5N8
1920060	A/domestic duck/Germany-NI/AI00646/2021	2021-01-19	H5N8	1920060/A/domestic duck/Germany-NI/AI00646/2021/2021-01-19/A / H5N8
1920068	A/turkey/Germany-NI/AI00647/2021	2021-01-20	H5N8	1920068/A/turkey/Germany-NI/AI00647/2021/2021-01-20/A / H5N8
1920076	A/wild goose/Germany-NI/AI00625/2021	2021-01-12	H5N8	1920076/A/wild goose/Germany-NI/AI00625/2021/2021-01-12/A / H5N8
1920084	A/turkey/Germany-NI/AI00621/2021	2021-01-17	H5N8	1920084/A/turkey/Germany-NI/AI00621/2021/2021-01-17/A / H5N8
1920092	A/turkey/Germany-NI/AI00612/2021	2021-01-15	H5N8	1920092/A/turkey/Germany-NI/AI00612/2021 /2021-01-15/A / H5N8
1920100	A/turkey/Germany-NI/AI00616/2021	2021-01-15	H5N8	1920100/A/turkey/Germany-NI/AI00616/2021/2021-01-15/A / H5N8
1920108	A/turkey/Germany-NI/AI00591/2021	2021-01-14	H5N8	1920108/A/turkey/Germany-NI/AI00591/2021 /2021-01-14/A / H5N8
1920116	A/wild duck/Germany-NI/AI03479/2020	2020-12-16	H5N8	1920116/A/wild duck/Germany-NI/AI03479/2020/2020-12-16/A / H5N8
1920124	A/kestrel/Germany-NI/AI03672/2020	2020-12-21	H5N8	1920124/A/kestrel/Germany-NI/AI03672/2020/2020-12-21/A / H5N8
1920132	A/wild goose/Germany-NI/AI00626/2021	2021-01-11	H5N8	1920132/A/wild goose/Germany-NI/AI00626/2021/2021-01-11/A / H5N8
1920140	A/wild goose/Germany-NI/AI00854/2021	2021-01-18	H5N8	1920140/A/wild goose/Germany-NI/AI00854/2021/2021-01-18/A / H5N8
1920147	A/Hawaiian goose/Germany-RP/AI00856/2021	2021-01-18	H5N8	1920147/A/Hawaiian goose/Germany-RP/AI00856/2021/2021-01-18/A / H5N8
1920156	A/chicken/Germany-NI/AI00887/2021	2021-01-22	H5N8	1920156/A/chicken/Germany-NI/AI00887/2021/2021-01-22/A / H5N8
1920164	A/pomeranian goose/Germany-MV/AI01100/2021	2021-02-01	H5N8	1920164/A/pomeranian goose/Germany-MV/AI01100/2021/2021-02-01/A / H5N8
1920172	A/turkey/Germany-BB/AI01120/2021	2021-02-04	H5N8	1920172/A/turkey/Germany-BB/AI01120/2021/2021-02-04/A / H5N8
1920180	A/chicken/Germany-MV/AI01347/2021	2021-02-08	H5N8	1920180/A/chicken/Germany-MV/AI01347/2021/2021-02-08/A / H5N8
1920188	A/wild goose/Germany-NI/AI03471/2020	2020-12-14	H5N8	1920188/A/wild goose/Germany-NI/AI03471/2020/2020-12-14/A / H5N8
1920196	A/wild goose/Germany-NI/AI03101/2020	2020-11-19	H5N8	1920196/A/wild goose/Germany-NI/AI03101/2020 /2020-11-19/A / H5N8
1920204	A/turkey/Germany-MV/AI01127/2021	2021-02-06	H5N8	1920204/A/turkey/Germany-MV/AI01127/2021/2021-02-06/A / H5N8
1920212	A/turkey/Germany-BB/AI01419/2021	2021-02-15	H5N8	1920212/A/turkey/Germany-BB/AI01419/2021/2021-02-15/A / H5N8
1920220	A/domestic duck/Germany-BB/AI01423/2021	2021-02-16	H5N8	1920220/A/domestic duck/Germany-BB/AI01423/2021/2021-02-16/A / H5N8
1920228	A/domestic duck/Germany-BB/AI01437/2021	2021-02-17	H5N8	1920228/A/domestic duck/Germany-BB/AI01437/2021/2021-02-17/A / H5N8
1920236	A/domestic duck/Germany-BB/AI01444/2021	2021-02-17	H5N8	1920236/A/domestic duck/Germany-BB/AI01444/2021/2021-02-17/A / H5N8
1920244	A/chicken/Germany-BY/AI01355/2021	2021-02-07	H5N8	1920244/A/chicken/Germany-BY/AI01355/2021/2021-02-07/A / H5N8
1920252	A/turkey/Germany-MV/AI01477/2021	2021-02-19	H5N8	1920252/A/turkey/Germany-MV/AI01477/2021/2021-02-19/A / H5N8
1920260	A/Laridae/Germany-SH/AI01498/2021	2021-02-17	H5N4	1920260/A/Laridae/Germany-SH/AI01498/2021/2021-02-17/A / H5N4
1920268	A/chicken/Germany-MV/AI01587/2021	2021-02-22	H5N8	1920268/A/chicken/Germany-MV/AI01587/2021 /2021-02-22/A / H5N8
1920276	A/chicken/Germany-NI/AI01599/2021	2021-02-23	H5N1	1920276/A/chicken/Germany-NI/AI01599/2021/2021-02-23/A / H5N1
1920284	A/barnacle goose/Germany-NI/AI01605/2021	2021-02-17	H5N1	1920284/A/barnacle goose/Germany-NI/AI01605/2021/2021-02-17/A / H5N1
1920292	A/chicken/Germany-BY/AI01617/2021	2021-02-24	H5N8	1920292/A/chicken/Germany-BY/AI01617/2021/2021-02-24/A / H5N8
1920300	A/chicken/Germany-MV/AI01794/2021	2021-02-26	H5N8	1920300/A/chicken/Germany-MV/AI01794/2021/2021-02-26/A / H5N8
1920308	A/turkey/Germany-NI/AI01799/2021	2021-02-27	H5N8	1920308/A/turkey/Germany-NI/AI01799/2021/2021-02-27/A / H5N8
1920316	A/turkey/Germany-NI/AI01805/2021	2021-02-27	H5N8	1920316/A/turkey/Germany-NI/AI01805/2021/2021-02-27/A / H5N8
1920324	A/chicken/Germany-NI/AI01815/2021	2021-02-28	H5N8	1920324/A/chicken/Germany-NI/AI01815/2021/2021-02-28/A / H5N8
1920332	A/domestic duck/Germany-BB/AI01435/2021	2021-02-17	H5N8	1920332/A/domestic duck/Germany-BB/AI01435/2021 /2021-02-17/A / H5N8
1920340	A/domestic duck/Germany-BB/AI01443/2021	2021-02-17	H5N8	1920340/A/domestic duck/Germany-BB/AI01443/2021/2021-02-17/A / H5N8
1920348	A/turkey/Germany-NI/AI02013/2021	2021-02-28	H5N8	1920348/A/turkey/Germany-NI/AI02013/2021/2021-02-28/A / H5N8
1920356	A/turkey/Germany-NI/AI02025/2021	2021-03-03	H5N8	1920356/A/turkey/Germany-NI/AI02025/2021/2021-03-03/A / H5N8
1920364	A/domestic duck/Germany-NW/AI02049/2021	2021-03-01	H5N8	1920364/A/domestic duck/Germany-NW/AI02049/2021/2021-03-01/A / H5N8
1920372	A/chicken/Germany-NW/AI02054/2021	2021-03-01	H5N8	1920372/A/chicken/Germany-NW/AI02054/2021 /2021-03-01/A / H5N8
1920388	A/chicken/Germany-BY/AI02066/2021	2021-03-02	H5N8	1920388/A/chicken/Germany-BY/AI02066/2021 /2021-03-02/A / H5N8
1920396	A/white-tailed eagle/Germany-SH/AI02170/2020	2020-10-29	H5N8	1920396/A/white-tailed eagle/Germany-SH/AI02170/2020/2020-10-29/A / H5N8
1920414	A/chicken/Germany-MV/AI01965/2021	2021-03-01	H5N8	1920414/A/chicken/Germany-MV/AI01965/2021/2021-03-01/A / H5N8
1920422	A/chicken/Germany-BE/AI01974/2021	2021-02-26	H5N8	1920422/A/chicken/Germany-BE/AI01974/2021/2021-02-26/A / H5N8
1920430	A/turkey/Germany-BB/AI01980/2021	2021-02-28	H5N8	1920430/A/turkey/Germany-BB/AI01980/2021/2021-02-28/A / H5N8
1920438	A/domestic goose/Germany-SH/AI02100/2021	2021-03-04	H5N8	1920438/A/domestic goose/Germany-SH/AI02100/2021/2021-03-04/A / H5N8
1920446	A/domestic goose/Germany-SH/AI02102/2021	2021-03-04	H5N8	1920446/A/domestic goose/Germany-SH/AI02102/2021/2021-03-04/A / H5N8
1920454	A/turkey/Germany-BB/AI02117/2021	2021-03-04	H5N8	1920454/A/turkey/Germany-BB/AI02117/2021/2021-03-04/A / H5N8
1920462	A/turkey/Germany-NI/AI02122/2021	2021-03-04	H5N8	1920462/A/turkey/Germany-NI/AI02122/2021/2021-03-04/A / H5N8
1920470	A/turkey/Germany-NI/AI02128/2021	2021-03-04	H5N8	1920470/A/turkey/Germany-NI/AI02128/2021/2021-03-04/A / H5N8
1920479	A/chicken/Germany-MV/AI02141/2021	2021-03-04	H5N8	1920479/A/chicken/Germany-MV/AI02141/2021/2021-03-04/A / H5N8
1920487	A/turkey/Germany-NW/AI02290/2021	2021-03-02	H5N8	1920487/A/turkey/Germany-NW/AI02290/2021/2021-03-02/A / H5N8
1920496	A/turkey/Germany-NI/AI02303/2021	2021-03-05	H5N8	1920496/A/turkey/Germany-NI/AI02303/2021/2021-03-05/A / H5N8
1920504	A/turkey/Germany-NI/AI02306/2021	2021-03-05	H5N8	1920504/A/turkey/Germany-NI/AI02306/2021/2021-03-05/A / H5N8
1920512	A/chicken/Germany-SH/AI02312/2021	2021-03-05	H5N8	1920512/A/chicken/Germany-SH/AI02312/2021 /2021-03-05/A / H5N8
1920520	A/turkey/Germany-BB/AI02318/2021	2021-03-04	H5N8	1920520/A/turkey/Germany-BB/AI02318/2021/2021-03-04/A / H5N8
1920528	A/domestic goose/Germany-MV/AI02319/2021	2021-03-05	H5N8	1920528/A/domestic goose/Germany-MV/AI02319/2021 /2021-03-05/A / H5N8
1920536	A/chicken/Germany-NI/AI02328/2021	2021-03-06	H5N8	1920536/A/chicken/Germany-NI/AI02328/2021/2021-03-06/A / H5N8
1920545	A/swan/Germany-HE/AI02335/2021	2021-02-26	H5N8	1920545/A/swan/Germany-HE/AI02335/2021/2021-02-26/A / H5N8
1920553	A/turkey/Germany-NI/AI02349/2021	2021-03-07	H5N8	1920553/A/turkey/Germany-NI/AI02349/2021/2021-03-07/A / H5N8
1920561	A/greater rhea/Germany-SN/AI02351/2021	2021-03-02	H5N8	1920561/A/greater rhea/Germany-SN/AI02351/2021/2021-03-02/A / H5N8
1920569	A/chicken/Germany-SN/AI02353/2021	2021-03-05	H5N8	1920569/A/chicken/Germany-SN/AI02353/2021/2021-03-05/A / H5N8
1920577	A/mute swan/Germany-HE/AI02373/2021	2021-03-02	H5N8	1920577/A/mute swan/Germany-HE/AI02373/2021/2021-03-02/A / H5N8
1920585	A/chicken/Germany-MV/AI02376/2021	2021-03-08	H5N8	1920585/A/chicken/Germany-MV/AI02376/2021 /2021-03-08/A / H5N8
1920593	A/domestic goose/Germany-NI/AI03093/2021	2021-03-18	H5N8	1920593/A/domestic goose/Germany-NI/AI03093/2021/2021-03-18/A / H5N8
1920601	A/domestic duck/Germany-NI/AI03099/2021	2021-03-19	H5N8	1920601/A/domestic duck/Germany-NI/AI03099/2021/2021-03-19/A / H5N8
1920609	A/turkey/Germany-NI/AI03126/2021	2021-03-19	H5N8	1920609/A/turkey/Germany-NI/AI03126/2021/2021-03-19/A / H5N8
1920617	A/turkey/Germany-NI/AI02615/2021	2021-03-12	H5N8	1920617/A/turkey/Germany-NI/AI02615/2021/2021-03-12/A / H5N8
1920625	A/domestic duck/Germany-BB/AI02599/2021	2021-03-11	H5N8	1920625/A/domestic duck/Germany-BB/AI02599/2021/2021-03-11/A / H5N8
1920633	A/chicken/Germany-SH/AI02562/2021	2021-03-11	H5N8	1920633/A/chicken/Germany-SH/AI02562/2021 /2021-03-11/A / H5N8
1920642	A/eagle owl/Germany-ST/AI02542/2021	2021-03-10	H5N8	1920642/A/eagle owl/Germany-ST/AI02542/2021/2021-03-10/A / H5N8
1920653	A/chicken/Germany-NI/AI02954/2021	2021-03-13	H5N8	1920653/A/chicken/Germany-NI/AI02954/2021/2021-03-13/A / H5N8
1920661	A/turkey/Germany-NI/AI02950/2021	2021-03-14	H5N8	1920661/A/turkey/Germany-NI/AI02950/2021/2021-03-14/A / H5N8
1920685	A/turkey/Germany-NI/AI02943/2021	2021-03-15	H5N8	1920685/A/turkey/Germany-NI/AI02943/2021/2021-03-15/A / H5N8
1920711	A/chicken/Germany-NI/AI02942/2021	2021-03-15	H5N8	1920711/A/chicken/Germany-NI/AI02942/2021 /2021-03-15/A / H5N8
1920745	A/turkey/Germany-NI/AI02933/2021	2021-03-15	H5N8	1920745/A/turkey/Germany-NI/AI02933/2021 /2021-03-15/A / H5N8
1920753	A/turkey/Germany-NI/AI02671/2021	2021-03-14	H5N8	1920753/A/turkey/Germany-NI/AI02671/2021 /2021-03-14/A / H5N8
1920761	A/turkey/Germany-NI/AI02678/2021	2021-03-13	H5N8	1920761/A/turkey/Germany-NI/AI02678/2021 /2021-03-13/A / H5N8
1920769	A/turkey/Germany-NI/AI02674/2021	2021-03-14	H5N8	1920769/A/turkey/Germany-NI/AI02674/2021 /2021-03-14/A / H5N8
1920777	A/turkey/Germany-NI/AI02663/2021	2021-03-14	H5N8	1920777/A/turkey/Germany-NI/AI02663/2021 /2021-03-14/A / H5N8
1920785	A/domestic duck/Germany-NI/AI02660/2021	2021-03-14	H5N8	1920785/A/domestic duck/Germany-NI/AI02660/2021/2021-03-14/A / H5N8
1920801	A/turkey/Germany-NW/AI03104/2021	2021-03-18	H5N8	1920801/A/turkey/Germany-NW/AI03104/2021/2021-03-18/A / H5N8
1920809	A/turkey/Germany-NI/AI02991/2021	2021-03-18	H5N8	1920809/A/turkey/Germany-NI/AI02991/2021/2021-03-18/A / H5N8
1920819	A/chicken/Germany-ST/AI02967/2021	2021-03-16	H5N8	1920819/A/chicken/Germany-ST/AI02967/2021/2021-03-16/A / H5N8
1920829	A/turkey/Germany-NI/AI02553/2021	2021-03-10	H5N8	1920829/A/turkey/Germany-NI/AI02553/2021/2021-03-10/A / H5N8
1920838	A/chicken/Germany-NI/AI02543/2021	2021-03-10	H5N8	1920838/A/chicken/Germany-NI/AI02543/2021/2021-03-10/A / H5N8
1920846	A/turkey/Germany-MV/AI02458/2021	2021-03-10	H5N8	1920846/A/turkey/Germany-MV/AI02458/2021/2021-03-10/A / H5N8
1920854	A/turkey/Germany-NI/AI02424/2021	2021-03-10	H5N8	1920854/A/turkey/Germany-NI/AI02424/2021 /2021-03-10/A / H5N8
1920862	A/domestic goose/Germany-MV/AI02558/2021	2021-03-10	H5N8	1920862/A/domestic goose/Germany-MV/AI02558/2021/2021-03-10/A / H5N8
1920872	A/turkey/Germany-BB/AI02434/2021	2021-03-10	H5N8	1920872/A/turkey/Germany-BB/AI02434/2021 /2021-03-10/A / H5N8
1920879	A/chicken/Germany-NI/AI02412/2021	2021-03-09	H5N8	1920879/A/chicken/Germany-NI/AI02412/2021 /2021-03-09/A / H5N8
1920888	A/chicken/Germany-TH/AI03513/2021	2021-03-24	H5N8	1920888/A/chicken/Germany-TH/AI03513/2021/2021-03-24/A / H5N8
1920896	A/chicken/Germany-BY/AI03544/2021	2021-03-24	H5N8	1920896/A/chicken/Germany-BY/AI03544/2021 /2021-03-24/A / H5N8
1920904	A/turkey/Germany-MV/AI03535/2021	2021-03-26	H5N8	1920904/A/turkey/Germany-MV/AI03535/2021/2021-03-26/A / H5N8
1920912	A/chicken/Germany-SN/AI03496/2021	2021-03-24	H5N8	1920912/A/chicken/Germany-SN/AI03496/2021/2021-03-24/A / H5N8
1920920	A/chicken/Germany-SN/AI03502/2021	2021-03-24	H5N8	1920920/A/chicken/Germany-SN/AI03502/2021/2021-03-24/A / H5N8
1920928	A/chicken/Germany-TH/AI03193/2021	2021-03-22	H5N8	1920928/A/chicken/Germany-TH/AI03193/2021/2021-03-22/A / H5N8
1920936	A/turkey/Germany-NI/AI03209/2021	2021-03-23	H5N8	1920936/A/turkey/Germany-NI/AI03209/2021/2021-03-23/A / H5N8
1920944	A/chicken/Germany-BW/AI03205/2021	2021-03-22	H5N8	1920944/A/chicken/Germany-BW/AI03205/2021/2021-03-22/A / H5N8
1920952	A/domestic duck/Germany-ST/AI03183/2021	2021-03-21	H5N8	1920952/A/domestic duck/Germany-ST/AI03183/2021/2021-03-21/A / H5N8
1920961	A/turkey/Germany-NI/AI03160/2021	2021-03-21	H5N8	1920961/A/turkey/Germany-NI/AI03160/2021 /2021-03-21/A / H5N8
1920969	A/chicken/Germany-NW/AI03148/2021	2021-03-20	H5N8	1920969/A/chicken/Germany-NW/AI03148/2021/2021-03-20/A / H5N8
1920977	A/domestic duck/Germany-NI/AI03088/2021	2021-03-18	H5N8	1920977/A/domestic duck/Germany-NI/AI03088/2021 /2021-03-18/A / H5N8
1920985	A/chicken/Germany-NW/AI03154/2021	2021-03-20	H5N8	1920985/A/chicken/Germany-NW/AI03154/2021/2021-03-20/A / H5N8
1920993	A/domestic goose/Germany-NI/AI03142/2021	2021-03-20	H5N8	1920993/A/domestic goose/Germany-NI/AI03142/2021/2021-03-20/A / H5N8
1921009	A/turkey/Germany-NI/AI02393/2021	2021-03-08	H5N8	1921009/A/turkey/Germany-NI/AI02393/2021/2021-03-08/A / H5N8
1921017	A/domestic goose/Germany-NI/AI02980/2021	2021-03-16	H5N8	1921017/A/domestic goose/Germany-NI/AI02980/2021/2021-03-16/A / H5N8
1921025	A/chicken/Germany-BY/AI02064/2021	2021-03-01	H5N8	1921025/A/chicken/Germany-BY/AI02064/2021/2021-03-01/A / H5N8
1921033	A/turkey/Germany-NI/AI01488/2021	2021-02-21	H5N8	1921033/A/turkey/Germany-NI/AI01488/2021/2021-02-21/A / H5N8
1921041	A/turkey/Germany-NI/AI01483/2021	2021-02-20	H5N8	1921041/A/turkey/Germany-NI/AI01483/2021/2021-02-20/A / H5N8
1921049	A/turkey/Germany-NI/AI04455/2021	2021-05-05	H5N1	1921049/A/turkey/Germany-NI/AI04455/2021/2021-05-05/A / H5N1
1921057	A/barnacle goose/Germany-NI/AI03914/2021	2021-04-08	H5N1	1921057/A/barnacle goose/Germany-NI/AI03914/2021/2021-04-08/A / H5N1
1921065	A/chicken/Germany-BY/AI02060/2021	2021-03-01	H5N8	1921065/A/chicken/Germany-BY/AI02060/2021 /2021-03-01/A / H5N8
1921073	A/chicken/Germany-MV/AI01407/2021	2021-02-12	H5N8	1921073/A/chicken/Germany-MV/AI01407/2021/2021-02-12/A / H5N8
1921081	A/oystercatcher/Germany-NI/AI05047/2021	2021-07-17	H5N1	1921081/A/oystercatcher/Germany-NI/AI05047/2021/2021-07-17/A / H5N1
1921089	A/swan/Germany-NI/AI05045/2021	2021-07-20	H5N8	1921089/A/swan/Germany-NI/AI05045/2021/2021-07-20/A / H5N8
1921105	A/chicken/Germany-TH/AI03512/2021	2021-03-23	H5N8	1921105/A/chicken/Germany-TH/AI03512/2021/2021-03-23/A / H5N8
1921113	A/chicken/Germany-BW/AI03554/2021	2021-03-24	H5N8	1921113/A/chicken/Germany-BW/AI03554/2021/2021-03-24/A / H5N8
1921121	A/chicken/Germany-BW/AI03634/2021	2021-03-29	H5N8	1921121/A/chicken/Germany-BW/AI03634/2021/2021-03-29/A / H5N8
1921129	A/chicken/Germany-NW/AI03705/2021	2021-03-31	H5N8	1921129/A/chicken/Germany-NW/AI03705/2021 /2021-03-31/A / H5N8
1921137	A/barnacle goose/Germany-NI/AI03980/2021	2021-04-14	H5N1	1921137/A/barnacle goose/Germany-NI/AI03980/2021/2021-04-14/A / H5N1
1921145	A/turkey/Germany-NI/AI04373/2021	2021-04-27	H5N1	1921145/A/turkey/Germany-NI/AI04373/2021/2021-04-27/A / H5N1
1921153	A/turkey/Germany-NI/AI04425/2021	2021-05-03	H5N1	1921153/A/turkey/Germany-NI/AI04425/2021/2021-05-03/A / H5N1
1921161	A/buzzard/Germany-NI/AI04429/2021	2021-04-28	H5N1	1921161/A/buzzard/Germany-NI/AI04429/2021/2021-04-28/A / H5N1
1921677	A/goose/Czech Republic/18520-1/2021	2021-09-27	H5N1	1921677/A/goose/Czech Republic/18520-1/2021/2021-09-27/A / H5N1
1921685	A/duck/Czech Republic/18520-2/2021	2021-09-27	H5N1	1921685/A/duck/Czech Republic/18520-2/2021/2021-09-27/A / H5N1
1922305	A/turkey/Germany-BB/AI00868/2021	2021-01-22	H5N8	1922305/A/turkey/Germany-BB/AI00868/2021/2021-01-22/A / H5N8
1922306	A/turkey/Germany-BB/AI00868/2021	2021-01-22	H5N8	1922306/A/turkey/Germany-BB/AI00868/2021/2021-01-22/A / H5N8
1922848	A/barnacle_goose/Denmark/17572-1.01/2021-03-01	2021-03-01	H5N1	1922848/A/barnacle_goose/Denmark/17572-1.01/2021-03-01/2021-03-01/A / H5N1
1922922	A/duck/Saratov/29-02V/2021	2021-09-30	H5N1	1922922/A/duck/Saratov/29-02V/2021/2021-09-30/A / H5N1
1922930	A/duck/Saratov/29-03V/2021	2021-09-30	H5N1	1922930/A/duck/Saratov/29-03V/2021/2021-09-30/A / H5N1
1922938	A/duck/Saratov/29-04V/2021	2021-09-30	H5N1	1922938/A/duck/Saratov/29-04V/2021/2021-09-30/A / H5N1
1922946	A/chicken/Saratov/29-06V/2021	2021-09-30	H5N1	1922946/A/chicken/Saratov/29-06V/2021/2021-09-30/A / H5N1
1922954	A/chicken/Saratov/29-07V/2021	2021-09-30	H5N1	1922954/A/chicken/Saratov/29-07V/2021/2021-09-30/A / H5N1
1922962	A/duck/Saratov/29-08V/2021	2021-09-30	H5N1	1922962/A/duck/Saratov/29-08V/2021/2021-09-30/A / H5N1
1922970	A/duck/Saratov/29-11V/2021	2021-09-30	H5N1	1922970/A/duck/Saratov/29-11V/2021/2021-09-30/A / H5N1
1923231	A/great_skua/Scotland/041672/2021	2021-07-20	H5N1	1923231/A/great_skua/Scotland/041672/2021/2021-07-20/A / H5N1
1924128	A/great_skua/Scotland/B07779/2021	2021-07-29	H5N1	1924128/A/great_skua/Scotland/B07779/2021/2021-07-29/A / H5N1
1925377	A/great_skua/Scotland/042505/2021	2021-07-22	H5N1	1925377/A/great_skua/Scotland/042505/2021/2021-07-22/A / H5N1
1942306	A/Aalopochen_Aegyptiaca/Belgium/2928_002/2021	2021-02-28	H5N8	1942306/A/Aalopochen_Aegyptiaca/Belgium/2928_002/2021/2021-02-28/A / H5N8
1942330	A/Gallus_gallus/Belgium/5107_002/2021?????????????	2021-04-09	H5N8	1942330/A/Gallus_gallus/Belgium/5107_002/2021?????????????/2021-04-09/A / H5N8
1942338	A/Branta_canadensis/Belgium/500/2021	2021-01-11	H5N8	1942338/A/Branta_canadensis/Belgium/500/2021/2021-01-11/A / H5N8
1942346	A/Anas_platyrhynchos domestica/Belgium/5517/2021	2021-04-20	H5N8	1942346/A/Anas_platyrhynchos domestica/Belgium/5517/2021/2021-04-20/A / H5N8
1942391	A/Anas_platyrhynchos/Belgium/10413_0003/2020	2020-10-04	H5N2	1942391/A/Anas_platyrhynchos/Belgium/10413_0003/2020/2020-10-04/A / H5N2
1942399	A/Pica_pica/Belgium/12100_005/2020	2020-11-13	H5N8	1942399/A/Pica_pica/Belgium/12100_005/2020/2020-11-13/A / H5N8
1942407	A/Podiceps_cristatus/Belgium/12659_0015/2020	2020-11-24	H5N8	1942407/A/Podiceps_cristatus/Belgium/12659_0015/2020/2020-11-24/A / H5N8
1942415	A/Anser_brachyrhynchus/Belgium/13275_0009/2020	2020-12-03	H5N8	1942415/A/Anser_brachyrhynchus/Belgium/13275_0009/2020/2020-12-03/A / H5N8
1942896	A/Anser_Brachyrhynchus_Anser_Anser/Belgium/13846/2020	2020-12-03	H5N8	1942896/A/Anser_Brachyrhynchus_Anser_Anser/Belgium/13846/2020/2020-12-03/A / H5N8
1942911	A/Anser_brachyrhynchus/Belgium/151/2020	2020-12-26	H5N8	1942911/A/Anser_brachyrhynchus/Belgium/151/2020/2020-12-26/A / H5N8
1942975	A/Columba_palumbus/Belgium/2928_004/2021	2021-03-01	H5N8	1942975/A/Columba_palumbus/Belgium/2928_004/2021/2021-03-01/A / H5N8
1942983	A/Garrulus_glandarius/Belgium/2928_003/2021	2021-03-01	H5N8	1942983/A/Garrulus_glandarius/Belgium/2928_003/2021/2021-03-01/A / H5N8
1942991	A/Gallus_gallus/Belgium/7578_001/2021	2021-06-04	H5N8	1942991/A/Gallus_gallus/Belgium/7578_001/2021/2021-06-04/A / H5N8
1942999	A/Gallus_gallus/Belgium/9247/2021	2021-07-12	H5N8	1942999/A/Gallus_gallus/Belgium/9247/2021/2021-07-12/A / H5N8
1943007	A/Gallus_gallus/Belgium/11644/2021	2021-09-09	H5N8	1943007/A/Gallus_gallus/Belgium/11644/2021/2021-09-09/A / H5N8
1945362	A/Eagle_owl/Estonia/TA2122239_21VIR10433-10/2021	2021-09-19	H5N8	1945362/A/Eagle_owl/Estonia/TA2122239_21VIR10433-10/2021/2021-09-19/A / H5N8
1945378	A/white-tailed_eagle/Estonia/TA2111864-2_21VIR7512-6/2021	2021-05-16	H5N1	1945378/A/white-tailed_eagle/Estonia/TA2111864-2_21VIR7512-6/2021/2021-05-16/A / H5N1
1945386	A/gull/Estonia/TA2113284-4_21VIR7512-8/2021	2021-06-02	H5N1	1945386/A/gull/Estonia/TA2113284-4_21VIR7512-8/2021/2021-06-02/A / H5N1
1945394	A/mute_swan/Estonia/TA2106111-2_21VIR7512-1/2021	2021-03-02	H5N8	1945394/A/mute_swan/Estonia/TA2106111-2_21VIR7512-1/2021/2021-03-02/A / H5N8
1945402	A/mute_swan/Estonia/TA2106241_21VIR7512-2/2021	2021-03-02	H5N8	1945402/A/mute_swan/Estonia/TA2106241_21VIR7512-2/2021/2021-03-02/A / H5N8
1945410	A/mute_swan/Estonia/TA2106419-1_21VIR7512-3/2021	2021-03-04	H5N8	1945410/A/mute_swan/Estonia/TA2106419-1_21VIR7512-3/2021/2021-03-04/A / H5N8
1945418	A/mute_swan/Estonia/TA2106615_21VIR7512-4/2021	2021-03-04	H5N8	1945418/A/mute_swan/Estonia/TA2106615_21VIR7512-4/2021/2021-03-04/A / H5N8
1945426	A/mute_swan/Estonia/TA2108545-1_21VIR7512-5/2021	2021-03-26	H5N8	1945426/A/mute_swan/Estonia/TA2108545-1_21VIR7512-5/2021/2021-03-26/A / H5N8
1945434	A/guinea_fowl/Estonia/TA2104719_21VIR7512-9/2021	2021-02-18	H5N8	1945434/A/guinea_fowl/Estonia/TA2104719_21VIR7512-9/2021/2021-02-18/A / H5N8
1945442	A/white-tailed_eagle/Finland/6984_21VIR7689-10/2021	2021-06-01	H5N1	1945442/A/white-tailed_eagle/Finland/6984_21VIR7689-10/2021/2021-06-01/A / H5N1
1945450	A/white-tailed_eagle/Finland/9257_21VIR7689-11/2021	2021-07-01	H5N8	1945450/A/white-tailed_eagle/Finland/9257_21VIR7689-11/2021/2021-07-01/A / H5N8
1945458	A/golden_eagle/Finland/9378_21VIR7689-12/2021	2021-07-01	H5N1	1945458/A/golden_eagle/Finland/9378_21VIR7689-12/2021/2021-07-01/A / H5N1
1945466	A/European_herring_gull/Finland/9722_21VIR7689-13/2021	2021-08-01	H5N1	1945466/A/European_herring_gull/Finland/9722_21VIR7689-13/2021/2021-08-01/A / H5N1
1945474	A/whooper_swan/Finland/9906_21VIR7689-14/2021	2021-08-01	H5N8	1945474/A/whooper_swan/Finland/9906_21VIR7689-14/2021/2021-08-01/A / H5N8
1945482	A/Eurasian_eagle-owl/Finland/10617_21VIR7689-15/2021	2021-08-01	H5N1	1945482/A/Eurasian_eagle-owl/Finland/10617_21VIR7689-15/2021/2021-08-01/A / H5N1
1945490	A/pheasant/Finland/499_21VIR7689-1/2021	2021-01-01	H5N8	1945490/A/pheasant/Finland/499_21VIR7689-1/2021/2021-01-01/A / H5N8
1945498	A/mute_swan/Finland/1325_21VIR7689-2/2021	2021-01-01	H5N8	1945498/A/mute_swan/Finland/1325_21VIR7689-2/2021/2021-01-01/A / H5N8
1945506	A/pheasant/Finland/1589_21VIR7689-3/2021	2021-02-01	H5N8	1945506/A/pheasant/Finland/1589_21VIR7689-3/2021/2021-02-01/A / H5N8
1945519	A/barnacle_goose/Finland/6247_21VIR7689-6/2021	2021-05-01	H5N1	1945519/A/barnacle_goose/Finland/6247_21VIR7689-6/2021/2021-05-01/A / H5N1
1945527	A/barnacle_goose/Finland//6378_21VIR7689-7/2021	2021-05-01	H5N1	1945527/A/barnacle_goose/Finland//6378_21VIR7689-7/2021/2021-05-01/A / H5N1
1945535	A/barnacle_goose/Finland/6955_21VIR7689-9/2021	2021-06-01	H5N1	1945535/A/barnacle_goose/Finland/6955_21VIR7689-9/2021/2021-06-01/A / H5N1
1945543	A/greylag_goose/Norway/V294_21VIR7634-1/2021	2021-06-14	H5N8	1945543/A/greylag_goose/Norway/V294_21VIR7634-1/2021/2021-06-14/A / H5N8
1945551	A/mute_swan/Norway/FU452_21VIR7634-2/2021	2021-06-21	H5N8	1945551/A/mute_swan/Norway/FU452_21VIR7634-2/2021/2021-06-21/A / H5N8
1945559	A/common_eider/Norway/FU453_21VIR7634-3/2021	2021-06-23	H5N8	1945559/A/common_eider/Norway/FU453_21VIR7634-3/2021/2021-06-23/A / H5N8
1945567	A/common_eider/Norway/FU458_21VIR7634-4/2021	2021-07-01	H5N8	1945567/A/common_eider/Norway/FU458_21VIR7634-4/2021/2021-07-01/A / H5N8
1945574	A/common_eider/Norway/FU474_21VIR7634-5/2021	2021-07-29	H5N8	1945574/A/common_eider/Norway/FU474_21VIR7634-5/2021/2021-07-29/A / H5N8
1946712	A/duck/Italy/21VIR8022-1/2021	2021-09-23	H5N3	1946712/A/duck/Italy/21VIR8022-1/2021/2021-09-23/A / H5N3
1947268	A/mallard/Italy/21VIR6957-6/2021	2021-08-20	H5N1	1947268/A/mallard/Italy/21VIR6957-6/2021/2021-08-20/A / H5N1
1947276	A/duck/Italy/21VIR8024-1/2021	2021-09-23	H5N3	1947276/A/duck/Italy/21VIR8024-1/2021/2021-09-23/A / H5N3
1947284	A/duck/Italy/21VIR8024-3/2021	2021-09-23	H5N3	1947284/A/duck/Italy/21VIR8024-3/2021/2021-09-23/A / H5N3
1947292	A/duck/Italy/21VIR8024-4/2021	2021-09-23	H5N3	1947292/A/duck/Italy/21VIR8024-4/2021/2021-09-23/A / H5N3
1956645	A/chicken/Netherlands/20016597-026030/2020	2020-10-28	H5N8	1956645/A/chicken/Netherlands/20016597-026030/2020/2020-10-28/A / H5N8
1966297	A/Gallus_gallus/Belgium/11372_0001/2021	2021-08-31	H5N8	1966297/A/Gallus_gallus/Belgium/11372_0001/2021/2021-08-31/A / H5N8
1986621	A/harbour_seal/Denmark/521-2/2021-09-15(H5N8)	2021-09-15	H5N8	1986621/A/harbour_seal/Denmark/521-2/2021-09-15(H5N8)/2021-09-15/A / H5N8
1987730	A/mute swan/Czech Republic/4099/2021	2021-02-24	H5N5	1987730/A/mute swan/Czech Republic/4099/2021/2021-02-24/A / H5N5
2010537	A/greylag goose/Germany-SH/AI02191/2020	2020-10-31	H5N8	2010537/A/greylag goose/Germany-SH/AI02191/2020/2020-10-31/A / H5N8
2011621	A/barnacle/goose_Denmark/19027-1.02/2021-04-18	2021-04-18	H5N1	2011621/A/barnacle/goose_Denmark/19027-1.02/2021-04-18/2021-04-18/A / H5N1
2015058	A/European_herring_gull/Denmark/19968-1.02/2021-05-14	2021-05-14	H5N1	2015058/A/European_herring_gull/Denmark/19968-1.02/2021-05-14/2021-05-14/A / H5N1
2021964	A/chicken/Kosovo/278_22VIR3124-1/2021	2021-09-29	H5N8	2021964/A/chicken/Kosovo/278_22VIR3124-1/2021/2021-09-29/A / H5N8
2022075	A/chicken/Kosovo/126_22VIR3124-18/2021	2021-06-14	H5N8	2022075/A/chicken/Kosovo/126_22VIR3124-18/2021/2021-06-14/A / H5N8
2028311	A/duck/Czech Republic/5361/2021	2021-03-18	H5N8	2028311/A/duck/Czech Republic/5361/2021/2021-03-18/A / H5N8
2028319	A/duck/Czech Republic/5467/2021	2021-03-19	H5N8	2028319/A/duck/Czech Republic/5467/2021 /2021-03-19/A / H5N8
2028327	A/duck/Czech Republic/6017/2021	2021-03-26	H5N8	2028327/ A/duck/Czech Republic/6017/2021 /2021-03-26/A / H5N8

## Sheet: Sweden-PB-2
DNA Accession no.	Isolate name	Collection date	Type	ID-Pylogenetic tree
1813827	A/Turkey/Sweden/SVA201114SZ0001/20KN303106/2020	2020-11-13	H5N8	1813827/A/Turkey/Sweden/SVA201114SZ0001/20KN303106/2020/2020-11-13/A / H5N8
1814724	A/Peregrine falcon/Sweden/SVA201117SZ0467/20KN003345/2020	2020-11-10	H5N8	1814724/A/Peregrine falcon/Sweden/SVA201117SZ0467/20KN003345/2020/2020-11-10/A / H5N8
1814732	A/barnacle goose/Sweden/SVA201117SZ0468/KN003355/2020	2020-11-12	H5N8	1814732/A/barnacle goose/Sweden/SVA201117SZ0468/KN003355/2020/2020-11-12/A / H5N8
1838628	A/barnacle goose/Sweden/SVA201125SZ0472/KN003488/2020	2020-11-15	H5N8	1838628/A/barnacle goose/Sweden/SVA201125SZ0472/KN003488/2020/2020-11-15/A / H5N8
1838809	A/barnacle goose/Sweden/SVA201201SZ0353/KN003624/2020	2020-11-25	H5N5	1838809/A/barnacle goose/Sweden/SVA201201SZ0353/KN003624/2020/2020-11-25/A / H5N5
1841840	A/Chicken/Sweden/SVA201221SZ0027/KN342632-IP2/2020	2020-12-21	H5N8	1841840/A/Chicken/Sweden/SVA201221SZ0027/KN342632-IP2/2020/2020-12-21/A / H5N8
1841848	A/barnacle goose/Sweden/SVA201215SZ0368/KN003768/2020	2020-12-09	H5N8	1841848/A/barnacle goose/Sweden/SVA201215SZ0368/KN003768/2020/2020-12-09/A / H5N8
1841856	A/barnacle goose/Sweden/SVA201221SZ0154/KN003828/2020	2020-12-15	H5N8	1841856/A/barnacle goose/Sweden/SVA201221SZ0154/KN003828/2020/2020-12-15/A / H5N8
1841864	A/Chicken/Sweden/SVA210102SZ0002/KN000002-IP1/2021	2021-01-02	H5N8	1841864/A/Chicken/Sweden/SVA210102SZ0002/KN000002-IP1/2021/2021-01-02/A / H5N8
1841896	A/Chicken/Sweden/SVA210111SZ0065/KN005298-IP1/2021	2021-01-10	H5N8	1841896/A/Chicken/Sweden/SVA210111SZ0065/KN005298-IP1/2021/2021-01-10/A / H5N8
1841904	A/Turkey/Sweden/SVA210114SZ0001/KN009555-IP2/2021	2021-01-13	H5N8	1841904/A/Turkey/Sweden/SVA210114SZ0001/KN009555-IP2/2021/2021-01-13/A / H5N8
1843399	A/Chicken/Sweden/SVA210121SZ0033/KN000273-IP3/2021	2021-01-20	H5N5	1843399/A/Chicken/Sweden/SVA210121SZ0033/KN000273-IP3/2021/2021-01-20/A / H5N5
1843407	A/Chicken/Sweden/SVA210117SZ0004/KN011326-IP3/2021	2021-01-16	H5N5	1843407/A/Chicken/Sweden/SVA210117SZ0004/KN011326-IP3/2021/2021-01-16/A / H5N5
1848324	A/Turkey/Sweden/SVA210214SZ0002/KN035667-IP5/2021	2021-02-13	H5N8	1848324/A/Turkey/Sweden/SVA210214SZ0002/KN035667-IP5/2021/2021-02-13/A / H5N8
1848332	A/Chicken/Sweden/SVA210217SZ0001/KN001190-IP6/2021	2021-02-16	H5N8	1848332/A/Chicken/Sweden/SVA210217SZ0001/KN001190-IP6/2021/2021-02-16/A / H5N8
1848356	A/black-headed gull/Sweden/SVA210216SZ0398/KN000437/2021	2021-02-07	H5N8	1848356/A/black-headed gull/Sweden/SVA210216SZ0398/KN000437/2021/2021-02-07/A / H5N8
1848364	A/Greylag goose/Sweden/SVA210209SZ0422/KN000346/2021	2021-02-03	H5N8	1848364/A/Greylag goose/Sweden/SVA210209SZ0422/KN000346/2021/2021-02-03/A / H5N8
1848372	A/Canada goose/Sweden/SVA210209SZ0420/KN000345/2021	2021-02-07	H5N8	1848372/A/Canada goose/Sweden/SVA210209SZ0420/KN000345/2021/2021-02-07/A / H5N8
1848381	A/barnacle goose/Sweden/SVA210202SZ0453/KN000276/2021	2021-02-01	H5N8	1848381/A/barnacle goose/Sweden/SVA210202SZ0453/KN000276/2021/2021-02-01/A / H5N8
1848389	A/barnacle goose/Sweden/SVA210126SZ0462/KN000202/2021	2021-01-22	H5N8	1848389/A/barnacle goose/Sweden/SVA210126SZ0462/KN000202/2021/2021-01-22/A / H5N8
1848397	A/Turkey/Sweden/SVA201118SZ0002/KN305633-IP1/2020	2020-11-17	H5N8	1848397/A/Turkey/Sweden/SVA201118SZ0002/KN305633-IP1/2020/2020-11-17/A / H5N8
1848406	A/Common buzzard/Sweden/SVA210212SZ0284/KN000390/2021	2021-02-11	H5N8	1848406/A/Common buzzard/Sweden/SVA210212SZ0284/KN000390/2021/2021-02-11/A / H5N8
1850176	A/Chicken/Sweden/SVA210226SZ0168/KN048380-IP9/2021	2021-02-24	H5N5	1850176/A/Chicken/Sweden/SVA210226SZ0168/KN048380-IP9/2021/2021-02-24/A / H5N5
1850292	A/Chicken/Sweden/SVA210301SZ0001/KN049780-IP10/2021	2021-02-28	H5N8	1850292/A/Chicken/Sweden/SVA210301SZ0001/KN049780-IP10/2021/2021-02-28/A / H5N8
1850316	A/goose/Sweden/SVA210301SZ0005/KN049802-IP11/2021	2021-02-27	H5N8	1850316/A/goose/Sweden/SVA210301SZ0005/KN049802-IP11/2021/2021-02-27/A / H5N8
1850324	A/Chicken/Sweden/SVA210302SZ0564/KN052345-IP12/2021	2021-03-02	H5N5	1850324/A/Chicken/Sweden/SVA210302SZ0564/KN052345-IP12/2021/2021-03-02/A / H5N5
1850340	A/common pheasant/Sweden/SVA210224SZ0005/KN000542-IP8/2021	2021-02-23	H5N8	1850340/A/common pheasant/Sweden/SVA210224SZ0005/KN000542-IP8/2021/2021-02-23/A / H5N8
1850348	A/northern goshawk/Sweden/SVA210224SZ0431/KN000626/2021	2021-02-24	H5N8	1850348/A/northern goshawk/Sweden/SVA210224SZ0431/KN000626/2021/2021-02-24/A / H5N8
1850356	A/northern goshawk/Sweden/SVA210224SZ0479/KN000627/2021	2021-02-22	H5N8	1850356/A/northern goshawk/Sweden/SVA210224SZ0479/KN000627/2021/2021-02-22/A / H5N8
1850364	A/common buzzard /Sweden/SVA210224SZ0485/KN000628/2021	2021-02-20	H5N8	1850364/A/common buzzard /Sweden/SVA210224SZ0485/KN000628/2021/2021-02-20/A / H5N8
1850396	A/northern goshawk/Sweden/SVA210225SZ0302/KN000664/2021	2021-02-21	H5N8	1850396/A/northern goshawk/Sweden/SVA210225SZ0302/KN000664/2021/2021-02-21/A / H5N8
1850404	A/barnacle_goose/Sweden/SVA210225SZ0307/KN000666/2021	2021-01-13	H5N8	1850404/A/barnacle_goose/Sweden/SVA210225SZ0307/KN000666/2021/2021-01-13/A / H5N8
1851861	A/Chicken/Sweden/SVA210308SZ0214/KN057720-IP13/2021	2021-03-08	H5N8	1851861/A/Chicken/Sweden/SVA210308SZ0214/KN057720-IP13/2021/2021-03-08/A / H5N8
1852939	A/Chichen/Sweden/SVA210313SZ0001/KN066654-IP15/2021	2021-03-13	H5N8	1852939/A/Chichen/Sweden/SVA210313SZ0001/KN066654-IP15/2021/2021-03-13/A / H5N8
1852947	A/Chicken/Sweden/SVA210313SZ0003/KN066666-IP16/2021	2021-03-13	H5N8	1852947/A/Chicken/Sweden/SVA210313SZ0003/KN066666-IP16/2021/2021-03-13/A / H5N8
1852955	A/Chicken/Sweden/SVA210314SZ0001/KN066672-IP17/2021	2021-03-14	H5N8	1852955/A/Chicken/Sweden/SVA210314SZ0001/KN066672-IP17/2021/2021-03-14/A / H5N8
1852963	A/Chicken/Sweden/SVA210314SZ0002/KN066679-IP18/2021	2021-03-14	H5N8	1852963/A/Chicken/Sweden/SVA210314SZ0002/KN066679-IP18/2021/2021-03-14/A / H5N8
1852971	A/Common peacock/Sweden/SVA210311SZ0002/KN001568-IP14/2021	2021-03-10	H5N5	1+J41+E39:H42+E39:I42+E39:N40+E39:L41+E39:J41+E39:J42+E39:J41+E39:J40+E39:J41
1852979	A/Goose/Sweden/SVA210311SZ0003/KN0001570-IP14/2021	2021-03-10	H5N5	1852979/A/Goose/Sweden/SVA210311SZ0003/KN0001570-IP14/2021/2021-03-10/A / H5N5
1852987	A/Duck/Sweden/SVA210311SZ0004/KN0001570-IP14/2021	2021-03-10	H5N5	1852987/A/Duck/Sweden/SVA210311SZ0004/KN0001570-IP14/2021/2021-03-10/A / H5N5
1852995	A/Canada_goose/Sweden/SVA210302SZ0455/KN000714/SKsim/2021	2021-02-19	H5N8	1852995/A/Canada_goose/Sweden/SVA210302SZ0455/KN000714/SKsim/2021/2021-02-19/A / H5N8
1853003	A/Mute Swan/Sweden/SVA210302Z0465/KN000716/SOTR/2021	2021-03-01	H5N5	1853003/A/Mute Swan/Sweden/SVA210302Z0465/KN000716/SOTR/2021/2021-03-01/A / H5N5
1853043	A/Mute Swan/Sweden/SVA210304SZ0311/KN000739/VG/2021	2021-03-03	H5N8	1853043/A/Mute Swan/Sweden/SVA210304SZ0311/KN000739/VG/2021/2021-03-03/A / H5N8
1853051	A/Canade goose/Sweden/SVA210304SZ0320/KN000779/SK/2021	2021-02-21	H5N8	1853051/A/Canade goose/Sweden/SVA210304SZ0320/KN000779/SK/2021/2021-02-21/A / H5N8
1853085	A/Canada goose/Sweden/SVA210305SZ0255/KN000797/SK/2021	2021-02-28	H5N8	1853085/A/Canada goose/Sweden/SVA210305SZ0255/KN000797/SK/2021/2021-02-28/A / H5N8
1853096	A/Mute Swan/Sweden/SVA210303SZ0380/KN000800/St/2021	2021-03-02	H5N8	1853096/A/Mute Swan/Sweden/SVA210303SZ0380/KN000800/St/2021/2021-03-02/A / H5N8
1853105	A/northern goshawk/Sweden/SVA210303SZ0381/KN000801/JO/2021	2021-03-02	H5N8	1853105/A/northern goshawk/Sweden/SVA210303SZ0381/KN000801/JO/2021/2021-03-02/A / H5N8
1853121	A/Mute Swan/Sweden/SVA210303SZ0392/KN000806/Kal/2021	2021-02-26	H5N5	1853121/A/Mute Swan/Sweden/SVA210303SZ0392/KN000806/Kal/2021/2021-02-26/A / H5N5
1853939	A/Chicken/Sweden/SVA210323SZ001/KN001982-IP21/2021	2021-03-22	H5N5	1853939/A/Chicken/Sweden/SVA210323SZ001/KN001982-IP21/2021/2021-03-22/A / H5N5
1853965	A/Chiken/Sweden/SVA210321SZ0001/KN073551-IP20/2021	2021-03-21	H5N8	1853965/A/Chiken/Sweden/SVA210321SZ0001/KN073551-IP20/2021/2021-03-21/A / H5N8
1854073	A/western marsh harrier/Sweden/SVA210316SZ0486/KN001011/E/2021	2021-03-16	H5N8	1854073/A/western marsh harrier/Sweden/SVA210316SZ0486/KN001011/E/2021/2021-03-16/A / H5N8
1854089	A/northern goshawk/Sweden/SVA210316SZ0489/KN001044/M/2021	2021-03-15	H5N8	1854089/A/northern goshawk/Sweden/SVA210316SZ0489/KN001044/M/2021/2021-03-15/A / H5N8
1854097	A/northern goshawk/Sweden/SVA210316SZ0489/KN001045/M/2021	2021-03-15	H5N8	1854097/A/northern goshawk/Sweden/SVA210316SZ0489/KN001045/M/2021/2021-03-15/A / H5N8
1854105	A/common golden eye/Sweden/SVA210316SZ0489/KN001046/M/2021	2021-03-15	H5N5	1854105/A/common golden eye/Sweden/SVA210316SZ0489/KN001046/M/2021/2021-03-15/A / H5N5
1854228	A/northern goshawk/Sweden/SVA210318SZ0322/KN001092/M/2021	2021-02-19	H5N5	1854228/A/northern goshawk/Sweden/SVA210318SZ0322/KN001092/M/2021/2021-02-19/A / H5N5
1859634	A/Chicken/Sweden/SVA210420SZ0002/KN099429-IP22/2021	2021-04-20	H5N8	1859634/A/Chicken/Sweden/SVA210420SZ0002/KN099429-IP22/2021/2021-04-20/A / H5N8
1866606	A/common buzzard/Sweden/SVA210323SZ0426/KN001120/O-2021	2021-03-14	H5N8	1866606/A/common buzzard/Sweden/SVA210323SZ0426/KN001120/O-2021/2021-03-14/A / H5N8
1875194	A/Towny owel/Sweden/SVAU210406SZ0042/KN001362/M-2021	2021-04-06	H5N8	1875194/A/Towny owel/Sweden/SVAU210406SZ0042/KN001362/M-2021/2021-04-06/A / H5N8
1877836	A/White-Tailed Eagle/Sweden/SVA210528SZ0223/KN002027/AB-2021	2021-05-25	H5N1	1877836/A/White-Tailed Eagle/Sweden/SVA210528SZ0223/KN002027/AB-2021/2021-05-25/A / H5N1
1882773	A/common buzzard/Sweden/SVA210510SZ0206/FB001829/C-2021	2021-05-21	H5N8	1882773/A/common buzzard/Sweden/SVA210510SZ0206/FB001829/C-2021/2021-05-21/A / H5N8
1882781	A/barnacle goose/Sweden/SVA210511SZ0567/FB001840/M-2021	2021-05-11	H5N1	1882781/A/barnacle goose/Sweden/SVA210511SZ0567/FB001840/M-2021/2021-05-11/A / H5N1
1882941	A/European herring gull/Sweden/SVA210617SZ0354/FB002251/I-2021	2021-06-17	H5N8	1882941/A/European herring gull/Sweden/SVA210617SZ0354/FB002251/I-2021/2021-06-17/A / H5N8
1883269	A/common eider/Sweden/SVA210617SZ0354/FB002252/I-2021	2021-06-17	H5N8	1883269/A/common eider/Sweden/SVA210617SZ0354/FB002252/I-2021/2021-06-17/A / H5N8
1883276	A/common eider/Sweden/SVA210617SZ0354/FB002253/I-2021	2021-06-17	H5N8	1883276/A/common eider/Sweden/SVA210617SZ0354/FB002253/I-2021/2021-06-17/A / H5N8
1883284	A/peregrine falcon/Sweden/SVA210309SZ0403/FB000851/K-2021	2021-03-02	H5N4	1883284/A/peregrine falcon/Sweden/SVA210309SZ0403/FB000851/K-2021/2021-03-02/A / H5N4
1883380	A/barnacle goose/Sweden/SVA210423SZ0250/FB001648/M-2021	2021-01-19	H5N8	1883380/A/barnacle goose/Sweden/SVA210423SZ0250/FB001648/M-2021/2021-01-19/A / H5N8
1883389	A/barnacle goose/Sweden/SVA210423SZ0252/FB001647/M2021	2021-01-06	H5N8	1883389/A/barnacle goose/Sweden/SVA210423SZ0252/FB001647/M2021/2021-01-06/A / H5N8
1883790	A/barnacle goose/Sweden/SVA210210SZ0372/FB000374/M-2021	2021-02-01	H5N8	1883790/A/barnacle goose/Sweden/SVA210210SZ0372/FB000374/M-2021/2021-02-01/A / H5N8
1883829	A/whooper swan/Sweden/SVA210331SZ0441/FB0001325/W-2021	2021-03-29	H5N8	1883829/A/whooper swan/Sweden/SVA210331SZ0441/FB0001325/W-2021/2021-03-29/A / H5N8
1883844	A/Canada goose/Sweden/SVA210331SZ/FB001326/W-2021	2021-03-25	H5N8	1883844/A/Canada goose/Sweden/SVA210331SZ/FB001326/W-2021/2021-03-25/A / H5N8
1883845	A/Canada goose/Sweden/SVA210407SZ0510/FB001379/O-2021	2021-04-06	H5N8	1883845/A/Canada goose/Sweden/SVA210407SZ0510/FB001379/O-2021/2021-04-06/A / H5N8
1884006	A/common buzzard/Sweden/SVA210415SZ0338/FB001522/O-2021	2021-03-25	H5N8	1884006/A/common buzzard/Sweden/SVA210415SZ0338/FB001522/O-2021/2021-03-25/A / H5N8
1884022	A/whooper swan/Sweden/SVA210420SZ0485/FB0001581/W-2021	2021-04-15	H5N8	1884022/A/whooper swan/Sweden/SVA210420SZ0485/FB0001581/W-2021/2021-04-15/A / H5N8
1884057	A/common buzzard/Sweden/SVA210505SZ0374/FB0001789/M-2021	2021-04-04	H5N8	1884057/A/common buzzard/Sweden/SVA210505SZ0374/FB0001789/M-2021/2021-04-04/A / H5N8
1884065	A/whooper swan/Sweden/SVA2100329SZ0210/FB0001277/H-2021	2021-07-06	H5N5	1884065/A/whooper swan/Sweden/SVA2100329SZ0210/FB0001277/H-2021/2021-07-06/A / H5N5
1884816	A/Canada Goose/Sweden/SVA210330SZ0426/FB001307/E-2021	2021-03-24	H5N8	1884816/A/Canada Goose/Sweden/SVA210330SZ0426/FB001307/E-2021/2021-03-24/A / H5N8
1884824	A/Mute Swan/Sweden/SVA210330SZ0417/FB001305/D-2021	2021-03-30	H5N5	1884824/A/Mute Swan/Sweden/SVA210330SZ0417/FB001305/D-2021/2021-03-30/A / H5N5
1884837	A/peregrine falcon/Sweden/SVA210325SZ0348/FP001210/H-2021	2021-03-05	H5N4	1884837/A/peregrine falcon/Sweden/SVA210325SZ0348/FP001210/H-2021/2021-03-05/A / H5N4
1884845	A/Greylag goose/Sweden/SVA210324SZ0403/FB001169/N-2021	2021-03-03	H5N8	1884845/A/Greylag goose/Sweden/SVA210324SZ0403/FB001169/N-2021/2021-03-03/A / H5N8
1884853	A/common buzzard/Sweden/SVA10324SZ0359/FB001163/M-2021	2021-03-17	H5N8	1884853/A/common buzzard/Sweden/SVA10324SZ0359/FB001163/M-2021/2021-03-17/A / H5N8
1884861	A/common buzzard/Sweden/SVA210323SZ0426/FB001120/O-2021	2021-03-14	H5N8	1884861/A/common buzzard/Sweden/SVA210323SZ0426/FB001120/O-2021/2021-03-14/A / H5N8
1884870	A/whooper swan/Sweden/SVA210318SZ0304/FB0001089/M-2021	2021-03-10	H5N8	1884870/A/whooper swan/Sweden/SVA210318SZ0304/FB0001089/M-2021/2021-03-10/A / H5N8
1884903	A/common eider/Sweden/SVA210729SZ0320/FB002613/I-2021	2021-07-19	H5N8	1884903/A/common eider/Sweden/SVA210729SZ0320/FB002613/I-2021/2021-07-19/A / H5N8
1884911	A/common eider/Sweden/SVA210729SZ0323/FB002615/I-2021	2021-07-19	H5N8	1884911/A/common eider/Sweden/SVA210729SZ0323/FB002615/I-2021/2021-07-19/A / H5N8
1889182	A/Mallard/Sweden/SVA210827SZ0252/KN002973/D-2021	2021-08-26	H5N8	1889182/A/Mallard/Sweden/SVA210827SZ0252/KN002973/D-2021/2021-08-26/A / H5N8
1889190	A/Mallard/Sweden/SVA210827SZ0252/KN002974/D-2021	2021-08-26	H5N8	1889190/A/Mallard/Sweden/SVA210827SZ0252/KN002974/D-2021/2021-08-26/A / H5N8
1918754	A/common pheasant /Sweden/SVA210923SZ0341/KN000365/M-2021-H5N1	2021-09-22	H5N1	1918754/A/common pheasant /Sweden/SVA210923SZ0341/KN000365/M-2021-H5N1/2021-09-22/A / H5N1
1918762	A/common pheasant /Sweden/SVA210923SZ0341/KN000366/M-2021	2021-09-22	H5N1	1918762/A/common pheasant /Sweden/SVA210923SZ0341/KN000366/M-2021/2021-09-22/A / H5N1

## Sheet: Gisaid-PB1
DNA Accession no.	Isolate name	Collection date	Type	ID-Pylogenetic tree
1806857	A/mute swan/Netherlands/20015931-001/2020	2020-10-17	H5N8	1806857/A/mute swan/Netherlands/20015931-001/2020/2020-10-17/A / H5N8
1807229	A/chicken/Netherlands/20016597-026030/2020	2020-10-28	H5N8	1807229/A/chicken/Netherlands/20016597-026030/2020/2020-10-28/A / H5N8
1807241	A/Eurasian Wigeon/Netherlands/1/2020	2020-10-16	H5N1	1807241/A/Eurasian Wigeon/Netherlands/1/2020/2020-10-16/A / H5N1
1807249	A/Eurasian Wigeon/Netherlands/4/2020	2020-10-16	H5N1	1807249/A/Eurasian Wigeon/Netherlands/4/2020/2020-10-16/A / H5N1
1807257	A/Eurasian Wigeon/Netherlands/5/2020	2020-10-16	H5N1	1807257/A/Eurasian Wigeon/Netherlands/5/2020/2020-10-16/A / H5N1
1807265	A/Eurasian Wigeon/Netherlands/7/2020	2020-10-16	H5N8	1807265/A/Eurasian Wigeon/Netherlands/7/2020/2020-10-16/A / H5N8
1811570	A/buzzard/Germany-MV/AI02166/2020	2020-10-29	H5N5	1811570/A/buzzard/Germany-MV/AI02166/2020/2020-10-29/A / H5N5
1811578	A/barnacle goose/Germany-SH/AI02167/2020	2020-10-28	H5N8	1811578/A/barnacle goose/Germany-SH/AI02167/2020/2020-10-28/A / H5N8
1811634	A/chicken/Netherlands/20017138-016020/2020	2020-11-04	H5N8	1811634/A/chicken/Netherlands/20017138-016020/2020/2020-11-04/A / H5N8
1811659	A/chicken/Russian_Federation/Omsk/1680-10/2020	2020-10-02	H5N5	1811659/A/chicken/Russian_Federation/Omsk/1680-10/2020/2020-10-02/A / H5N5
1811670	A/goose/Russian_Federation/Omsk/1680-6/2020	2020-10-02	H5N5	1811670/A/goose/Russian_Federation/Omsk/1680-6/2020/2020-10-02/A / H5N5
1811698	A/chicken/England/030720/2020	2020-11-02	H5N8	1811698/A/chicken/England/030720/2020/2020-11-02/A / H5N8
1812365	A/greylag goose/Netherlands/20016582-004/2020	2020-10-28	H5N1	1812365/A/greylag goose/Netherlands/20016582-004/2020/2020-10-28/A / H5N1
1812373	A/eurasian teal/Netherlands/20016896-013/2020	2020-11-02	H5N1	1812373/A/eurasian teal/Netherlands/20016896-013/2020/2020-11-02/A / H5N1
1812381	A/eurasian curlew/Netherlands/20016890-001/2020	2020-11-01	H5N1	1812381/A/eurasian curlew/Netherlands/20016890-001/2020/2020-11-01/A / H5N1
1812389	A/barnacle goose/Netherlands/20016935-002/2020	2020-11-01	H5N8	1812389/A/barnacle goose/Netherlands/20016935-002/2020/2020-11-01/A / H5N8
1812397	A/greylag goose/Netherlands/20016879-001/2020	2020-11-01	H5N8	1812397/A/greylag goose/Netherlands/20016879-001/2020/2020-11-01/A / H5N8
1812405	A/chicken/Netherlands/20017460-011015/2020	2020-11-09	H5N8	1812405/A/chicken/Netherlands/20017460-011015/2020/2020-11-09/A / H5N8
1812963	A/chicken/Netherlands/20016978-001/2020	2020-11-02	H5N8	1812963/A/chicken/Netherlands/20016978-001/2020/2020-11-02/A / H5N8
1813019	A/greater white-fronted goose/Netherlands/20017403-004/2020	2020-11-07	H5N5	1813019/A/greater white-fronted goose/Netherlands/20017403-004/2020/2020-11-07/A / H5N5
1813075	A/chicken/Netherlands/20017639-001/2020	2020-11-10	H5N8	1813075/A/chicken/Netherlands/20017639-001/2020/2020-11-10/A / H5N8
1813083	A/chicken/Netherlands/20017694-004/2020	2020-11-11	H5N8	1813083/A/chicken/Netherlands/20017694-004/2020/2020-11-11/A / H5N8
1813099	A/duck/Netherlands/20017868-016020/2020	2020-11-13	H5N8	1813099/A/duck/Netherlands/20017868-016020/2020/2020-11-13/A / H5N8
1813728	A/Cygnus_olor/Belgium/11956_001/2020 (H5N8)	2020-11-04	H5N8	1813728/A/Cygnus_olor/Belgium/11956_001/2020 (H5N8)/2020-11-04/A / H5N8
1813744	A/peregrine falcon/Denmark/13776-1/2020-10-30(H5N5)	2020-10-30	H5N5	1813744/A/peregrine falcon/Denmark/13776-1/2020-10-30(H5N5)/2020-10-30/A / H5N5
1813750	A/barnacle goose/Denmark/14138-1/2020-11-04(H5N8)	2020-11-04	H5N8	1813750/A/barnacle goose/Denmark/14138-1/2020-11-04(H5N8)/2020-11-04/A / H5N8
1813828	A/Turkey/Sweden/SVA201114SZ0001/20KN303106/2020	2020-11-13	H5N8	1813828/A/Turkey/Sweden/SVA201114SZ0001/20KN303106/2020/2020-11-13/A / H5N8
1813961	A/greylag goose/Netherlands/20016414-001/2020	2020-10-26	H5N8	1813961/A/greylag goose/Netherlands/20016414-001/2020/2020-10-26/A / H5N8
1813969	A/greylag goose/Netherlands/20016494-001/2020	2020-10-27	H5N8	1813969/A/greylag goose/Netherlands/20016494-001/2020/2020-10-27/A / H5N8
1813977	A/chicken/Netherlands/20018496-006010/2020	2020-11-20	H5N8	1813977/A/chicken/Netherlands/20018496-006010/2020/2020-11-20/A / H5N8
1813985	A/chicken/Netherlands/20018523-001005/2020	2020-11-21	H5N8	1813985/A/chicken/Netherlands/20018523-001005/2020/2020-11-21/A / H5N8
1814604	A/mallard/Italy/20VIR7139-73/2020	2020-11-14	H5N8	1814604/A/mallard/Italy/20VIR7139-73/2020/2020-11-14/A / H5N8
1814625	A/Gallus_gallus/Belgium/12168_002/2020	2020-11-18	H5N5	1814625/A/Gallus_gallus/Belgium/12168_002/2020/2020-11-18/A / H5N5
1814659	A/chicken/Poland/448/2020	2020-11-24	H5N8	1814659/A/chicken/Poland/448/2020/2020-11-24/A / H5N8
1814673	A/Anser_albifrons/Belgium/11956_005/2020	2020-11-07	H5N8	1814673/A/Anser_albifrons/Belgium/11956_005/2020/2020-11-07/A / H5N8
1814692	A/Numenius_arquata/Belgium/11956_003/2020	2020-11-07	H5N8	1814692/A/Numenius_arquata/Belgium/11956_003/2020/2020-11-07/A / H5N8
1814709	A/turkey/Croatia/104/2020	2020-11-17	H5N8	1814709/A/turkey/Croatia/104/2020/2020-11-17/A / H5N8
1814717	A/chicken/France/20P016448/2020	2020-11-10	H5N8	1814717/A/chicken/France/20P016448/2020/2020-11-10/A / H5N8
1814725	A/Peregrine falcon/Sweden/SVA201117SZ0467/20KN003345/2020	2020-11-10	H5N8	1814725/A/Peregrine falcon/Sweden/SVA201117SZ0467/20KN003345/2020/2020-11-10/A / H5N8
1814733	A/barnacle goose/Sweden/SVA201117SZ0468/KN003355/2020	2020-11-12	H5N8	1814733/A/barnacle goose/Sweden/SVA201117SZ0468/KN003355/2020/2020-11-12/A / H5N8
1815140	A/Eurasian_wigeon/Italy/20VIR7301-206/2020	2020-11-21	H5N1	1815140/A/Eurasian_wigeon/Italy/20VIR7301-206/2020/2020-11-21/A / H5N1
1815148	A/Eurasian_wigeon/Italy/20VIR7139-121/2020	2020-11-14	H5N8	1815148/A/Eurasian_wigeon/Italy/20VIR7139-121/2020/2020-11-14/A / H5N8
1815157	A/mallard/Italy/20VIR7139-124_feather/2020	2020-11-14	H5N8	1815157/A/mallard/Italy/20VIR7139-124_feather/2020/2020-11-14/A / H5N8
1815165	A/mute swan/Wales/048069/2020	2020-11-24	H5N5	1815165/A/mute swan/Wales/048069/2020/2020-11-24/A / H5N5
1815181	A/mute swan/Wales/048068/2020	2020-11-24	H5N5	1815181/A/mute swan/Wales/048068/2020/2020-11-24/A / H5N5
1815189	A/goose/Tatarstan/1730-2/2020	2020-10-09	H5N8	1815189/A/goose/Tatarstan/1730-2/2020 /2020-10-09/A / H5N8
1815372	A/Eurasian_wigeon/Italy/20VIR7301-34/2020	2020-11-21	H5N8	1815372/A/Eurasian_wigeon/Italy/20VIR7301-34/2020/2020-11-21/A / H5N8
1815379	A/Eurasian_wigeon/Italy/20VIR7301-31/2020	2020-11-21	H5N8	1815379/A/Eurasian_wigeon/Italy/20VIR7301-31/2020/2020-11-21/A / H5N8
1815481	A/chicken/Netherlands/20019411-006010/2020	2020-12-04	H5N8	1815481/A/chicken/Netherlands/20019411-006010/2020/2020-12-04/A / H5N8
1837889	A/Greylag_goose/England/032698/2020	2020-11-03	H5N8	1837889/A/Greylag_goose/England/032698/2020/2020-11-03/A / H5N8
1837897	A/whistling_duck/England/035643/2020	2020-11-19	H5N8	1837897/A/whistling_duck/England/035643/2020/2020-11-19/A / H5N8
1837905	A/chicken/England/037052/2020	2020-11-21	H5N8	1837905/A/chicken/England/037052/2020/2020-11-21/A / H5N8
1837915	A/chicken/England/033708/2020	2020-11-10	H5N8	1837915/A/chicken/England/033708/2020/2020-11-10/A / H5N8
1837923	A/Greylag_goose/England/033100/2020	2020-10-30	H5N8	1837923/A/Greylag_goose/England/033100/2020/2020-10-30/A / H5N8
1837931	A/turkey/England/037784/2020	2020-11-28	H5N8	1837931/A/turkey/England/037784/2020/2020-11-28/A / H5N8
1837939	A/Canada_goose/England/032697/2020	2020-11-03	H5N8	1837939/A/Canada_goose/England/032697/2020/2020-11-03/A / H5N8
1837947	A/turkey/England/038115/2020	2020-12-02	H5N8	1837947/A/turkey/England/038115/2020/2020-12-02/A / H5N8
1837955	A/chicken/Netherlands/20019237-001005/2020	2020-12-02	H5N8	1837955/A/chicken/Netherlands/20019237-001005/2020/2020-12-02/A / H5N8
1837963	A/chicken/Netherlands/20019226-001/2020	2020-12-02	H5N8	1837963/A/chicken/Netherlands/20019226-001/2020/2020-12-02/A / H5N8
1837971	A/chicken/Netherlands/20019422-001005/2020	2020-12-06	H5N8	1837971/A/chicken/Netherlands/20019422-001005/2020/2020-12-06/A / H5N8
1838629	A/barnacle goose/Sweden/SVA201125SZ0472/KN003488/2020	2020-11-15	H5N8	1838629/A/barnacle goose/Sweden/SVA201125SZ0472/KN003488/2020/2020-11-15/A / H5N8
1838671	A/chicken/Netherlands/20019879-001005/2020	2020-12-14	H5N1	1838671/A/chicken/Netherlands/20019879-001005/2020/2020-12-14/A / H5N1
1838679	A/mute swan/Netherlands/20019252-002/2020	2020-12-02	H5N8	1838679/A/mute swan/Netherlands/20019252-002/2020/2020-12-02/A / H5N8
1838687	A/mute swan/Netherlands/20019255-002/2020	2020-12-02	H5N8	1838687/A/mute swan/Netherlands/20019255-002/2020/2020-12-02/A / H5N8
1838695	A/greylag goose/Netherlands/20019685-002/2020	2020-12-08	H5N1	1838695/A/greylag goose/Netherlands/20019685-002/2020/2020-12-08/A / H5N1
1838810	A/barnacle goose/Sweden/SVA201201SZ0353/KN003624/2020	2020-11-25	H5N5	1838810/A/barnacle goose/Sweden/SVA201201SZ0353/KN003624/2020/2020-11-25/A / H5N5
1839500	A/turkey/England/038730/2020	2020-12-03	H5N8	1839500/A/turkey/England/038730/2020/2020-12-03/A / H5N8
1839508	A/turkey/England/039352/2020	2020-12-04	H5N8	1839508/A/turkey/England/039352/2020/2020-12-04/A / H5N8
1839516	A/turkey/England/039472/2020	2020-12-04	H5N8	1839516/A/turkey/England/039472/2020/2020-12-04/A / H5N8
1839524	A/falcon/England/041976/2020	2020-12-14	H5N8	1839524/A/falcon/England/041976/2020/2020-12-14/A / H5N8
1840054	A/mute_swan/England/234255/2020	2020-12-03	H5N1	1840054/A/mute_swan/England/234255/2020/2020-12-03/A / H5N1
1841268	A/muscovy duck/Netherlands/20019914-001/2020	2020-12-11	H5N8	1841268/A/muscovy duck/Netherlands/20019914-001/2020/2020-12-11/A / H5N8
1841276	A/peregrine falcon/Netherlands/20020038-001/2020	2020-12-13	H5N8	1841276/A/peregrine falcon/Netherlands/20020038-001/2020/2020-12-13/A / H5N8
1841284	A/mute swan/Netherlands/20020133-001/2020	2020-12-15	H5N8	1841284/A/mute swan/Netherlands/20020133-001/2020/2020-12-15/A / H5N8
1841292	A/black-headed gull/Netherlands/20020162-002/2020	2020-12-17	H5N8	1841292/A/black-headed gull/Netherlands/20020162-002/2020/2020-12-17/A / H5N8
1841300	A/turkey/Netherlands/21020942-001005/2021	2021-01-04	H5N8	1841300/A/turkey/Netherlands/21020942-001005/2021/2021-01-04/A / H5N8
1841308	A/turkey/Poland/464/2020(H5N8)	2020-12-01	H5N8	1841308/A/turkey/Poland/464/2020(H5N8)/2020-12-01/A / H5N8
1841767	A/peregrine_falcon/Ireland/20VIR7872-1/2020	2020-11-01	H5N8	1841767/A/peregrine_falcon/Ireland/20VIR7872-1/2020/2020-11-01/A / H5N8
1841841	A/Chicken/Sweden/SVA201221SZ0027/KN342632-IP2/2020	2020-12-21	H5N8	1841841/A/Chicken/Sweden/SVA201221SZ0027/KN342632-IP2/2020/2020-12-21/A / H5N8
1841849	A/barnacle goose/Sweden/SVA201215SZ0368/KN003768/2020	2020-12-09	H5N8	1841849/A/barnacle goose/Sweden/SVA201215SZ0368/KN003768/2020/2020-12-09/A / H5N8
1841857	A/barnacle goose/Sweden/SVA201221SZ0154/KN003828/2020	2020-12-15	H5N8	1841857/A/barnacle goose/Sweden/SVA201221SZ0154/KN003828/2020/2020-12-15/A / H5N8
1841865	A/Chicken/Sweden/SVA210102SZ0002/KN000002-IP1/2021	2021-01-02	H5N8	1841865/A/Chicken/Sweden/SVA210102SZ0002/KN000002-IP1/2021/2021-01-02/A / H5N8
1841897	A/Chicken/Sweden/SVA210111SZ0065/KN005298-IP1/2021	2021-01-10	H5N8	1841897/A/Chicken/Sweden/SVA210111SZ0065/KN005298-IP1/2021/2021-01-10/A / H5N8
1841905	A/Turkey/Sweden/SVA210114SZ0001/KN009555-IP2/2021	2021-01-13	H5N8	1841905/A/Turkey/Sweden/SVA210114SZ0001/KN009555-IP2/2021/2021-01-13/A / H5N8
1843400	A/Chicken/Sweden/SVA210121SZ0033/KN000273-IP3/2021	2021-01-20	H5N5	1843400/A/Chicken/Sweden/SVA210121SZ0033/KN000273-IP3/2021/2021-01-20/A / H5N5
1843408	A/Chicken/Sweden/SVA210117SZ0004/KN011326-IP3/2021	2021-01-16	H5N5	1843408/A/Chicken/Sweden/SVA210117SZ0004/KN011326-IP3/2021/2021-01-16/A / H5N5
1843604	A/mute swan/Czech Republic/1410-2/2021	2021-01-19	H5N8	1843604/A/mute swan/Czech Republic/1410-2/2021/2021-01-19/A / H5N8
1843616	A/common_teal/Italy/20VIR7608-73/2020	2020-12-04	H5N8	1843616/A/common_teal/Italy/20VIR7608-73/2020/2020-12-04/A / H5N8
1843624	A/common_teal/Italy/20VIR7439-190/2020	2020-11-28	H5N5	1843624/A/common_teal/Italy/20VIR7439-190/2020/2020-11-28/A / H5N5
1843632	A/greylag_goose/Italy/20VIR7660-6/2020	2020-11-29	H5N8	1843632/A/greylag_goose/Italy/20VIR7660-6/2020/2020-11-29/A / H5N8
1843640	A/greater_white-fronted_goose/Italy/20VIR8073-4/2020	2020-11-23	H5N1	1843640/A/greater_white-fronted_goose/Italy/20VIR8073-4/2020/2020-11-23/A / H5N1
1843648	A/Eurasian_wigeon/Italy/20VIR7301-362/2020	2020-11-21	H5N8	1843648/A/Eurasian_wigeon/Italy/20VIR7301-362/2020/2020-11-21/A / H5N8
1844081	A/chicken/Czech Republic/1566-1/2021	2021-01-22	H5N8	1844081/A/chicken/Czech Republic/1566-1/2021/2021-01-22/A / H5N8
1845786	A/mute swan/Czech Republic/1410-1/2021	2021-01-22	H5N8	1845786/A/mute swan/Czech Republic/1410-1/2021/2021-01-22/A / H5N8
1846295	A/chicken/Northern_Ireland/2020-17671_21VIR113-11/2020	2020-12-31	H5N8	1846295/A/chicken/Northern_Ireland/2020-17671_21VIR113-11/2020/2020-12-31/A / H5N8
1846303	A/chicken/Northern_Ireland/2021-000067_21VIR114-19/2021	2021-01-05	H5N8	1846303/A/chicken/Northern_Ireland/2021-000067_21VIR114-19/2021/2021-01-05/A / H5N8
1846854	A/chicken/Czech Republic/2395/2021	2021-02-02	H5N8	1846854/A/chicken/Czech Republic/2395/2021 /2021-02-02/A / H5N8
1846862	A/chicken/Czech Republic/2502-1/2021	2021-02-03	H5N8	1846862/A/chicken/Czech Republic/2502-1/2021/2021-02-03/A / H5N8
1846870	A/chicken/Czech Republic/2502-2/2021	2021-02-03	H5N8	1846870/A/chicken/Czech Republic/2502-2/2021/2021-02-03/A / H5N8
1846878	A/mute swan/Czech Republic/2600/2021	2021-02-04	H5N8	1846878/A/mute swan/Czech Republic/2600/2021/2021-02-04/A / H5N8
1846959	A/Astrakhan/3212/2020	2020-12-12	H5N8	1846959/A/Astrakhan/3212/2020/2020-12-12/A / H5N8
1846967	A/chicken/Astrakhan/321-01/2020	2020-12-12	H5N8	1846967/A/chicken/Astrakhan/321-01/2020/2020-12-12/A / H5N8
1846975	A/chicken/Astrakhan/321-01/2020	2020-12-12	H5N8	1846975/A/chicken/Astrakhan/321-01/2020/2020-12-12/A / H5N8
1846983	A/chicken/Astrakhan/321-05/2020	2020-12-12	H5N8	1846983/A/chicken/Astrakhan/321-05/2020/2020-12-12/A / H5N8
1846991	A/chicken/Astrakhan/321-05/2020	2020-12-12	H5N8	1846991/A/chicken/Astrakhan/321-05/2020/2020-12-12/A / H5N8
1846999	A/chicken/Astrakhan/321-06/2020	2020-12-12	H5N8	1846999/A/chicken/Astrakhan/321-06/2020/2020-12-12/A / H5N8
1847007	A/chicken/Astrakhan/321-09/2020	2020-12-12	H5N8	1847007/A/chicken/Astrakhan/321-09/2020/2020-12-12/A / H5N8
1847015	A/chicken/Astrakhan/321-10/2020	2020-12-12	H5N8	1847015/A/chicken/Astrakhan/321-10/2020/2020-12-12/A / H5N8
1847023	A/chicken/Astrakhan/321-10/2020	2020-12-12	H5N8	1847023/A/chicken/Astrakhan/321-10/2020/2020-12-12/A / H5N8
1847668	A/chicken/Netherlands/21023815-001005/2021	2021-02-19	H5N8	1847668/A/chicken/Netherlands/21023815-001005/2021/2021-02-19/A / H5N8
1847690	A/common kestrel/Netherlands/20020264-002/2020	2020-12-17	H5N8	1847690/A/common kestrel/Netherlands/20020264-002/2020/2020-12-17/A / H5N8
1847698	A/common buzzard/Netherlands/21021396-002/2021	2021-01-09	H5N1	1847698/A/common buzzard/Netherlands/21021396-002/2021/2021-01-09/A / H5N1
1847706	A/barnacle goose/Netherlands/21021591-001/2021	2021-01-14	H5N1	1847706/A/barnacle goose/Netherlands/21021591-001/2021/2021-01-14/A / H5N1
1847722	A/common buzzard/Netherlands/21021023-002/2021	2021-01-04	H5N3	1847722/A/common buzzard/Netherlands/21021023-002/2021/2021-01-04/A / H5N3
1847730	A/mute swan/Czech Republic/2669-1/2021	2021-02-04	H5N8	1847730/ A/mute swan/Czech Republic/2669-1/2021 /2021-02-04/A / H5N8
1847738	A/mute swan/Czech Republic/2669-2/2021	2021-02-04	H5N8	1847738/A/mute swan/Czech Republic/2669-2/2021 /2021-02-04/A / H5N8
1847746	A/chicken/Czech Republic/29392021	2021-02-10	H5N8	1847746/A/chicken/Czech Republic/29392021 /2021-02-10/A / H5N8
1847754	A/chicken/Czech Republic/3099-1/2021	2021-02-12	H5N8	1847754/A/chicken/Czech Republic/3099-1/2021 /2021-02-12/A / H5N8
1847762	A/chicken/Czech Republic/3099-2/2021	2021-02-12	H5N8	1847762/A/chicken/Czech Republic/3099-2/2021 /2021-02-12/A / H5N8
1847777	A/common kestrel/Denmark/16023-01/2021-01-01(H5N3)	2021-01-01	H5N3	1847777/A/common kestrel/Denmark/16023-01/2021-01-01(H5N3)/2021-01-01/A / H5N3
1848107	A/mute swan/Czech Republic/3160-1/2021	2021-02-14	H5N8	1848107/A/mute swan/Czech Republic/3160-1/2021 /2021-02-14/A / H5N8
1848115	A/common coot/Czech Republic/3160-2/2021	2021-02-14	H5N8	1848115/A/common coot/Czech Republic/3160-2/2021 /2021-02-14/A / H5N8
1848325	A/Turkey/Sweden/SVA210214SZ0002/KN035667-IP5/2021	2021-02-13	H5N8	1848325/A/Turkey/Sweden/SVA210214SZ0002/KN035667-IP5/2021/2021-02-13/A / H5N8
1848333	A/Chicken/Sweden/SVA210217SZ0001/KN001190-IP6/2021	2021-02-16	H5N8	1848333/A/Chicken/Sweden/SVA210217SZ0001/KN001190-IP6/2021/2021-02-16/A / H5N8
1848341	A/Common goldeneye/SVA210202SZ0464/KN000277/2021	2021-02-01	H5N5	1848341/A/Common goldeneye/SVA210202SZ0464/KN000277/2021/2021-02-01/A / H5N5
1848349	A/Taiga bean goose/SVA210217SZ0303/KN000463/2021	2021-02-16	H5N8	1848349/A/Taiga bean goose/SVA210217SZ0303/KN000463/2021/2021-02-16/A / H5N8
1848357	A/black-headed gull/Sweden/SVA210216SZ0398/KN000437/2021	2021-02-07	H5N8	1848357/A/black-headed gull/Sweden/SVA210216SZ0398/KN000437/2021/2021-02-07/A / H5N8
1848365	A/Greylag goose/Sweden/SVA210209SZ0422/KN000346/2021	2021-02-03	H5N8	1848365/A/Greylag goose/Sweden/SVA210209SZ0422/KN000346/2021/2021-02-03/A / H5N8
1848373	A/Canada goose/Sweden/SVA210209SZ0420/KN000345/2021	2021-02-07	H5N8	1848373/A/Canada goose/Sweden/SVA210209SZ0420/KN000345/2021/2021-02-07/A / H5N8
1848382	A/barnacle goose/Sweden/SVA210202SZ0453/KN000276/2021	2021-02-01	H5N8	1848382/A/barnacle goose/Sweden/SVA210202SZ0453/KN000276/2021/2021-02-01/A / H5N8
1848390	A/barnacle goose/Sweden/SVA210126SZ0462/KN000202/2021	2021-01-22	H5N8	1848390/A/barnacle goose/Sweden/SVA210126SZ0462/KN000202/2021/2021-01-22/A / H5N8
1848398	A/Turkey/Sweden/SVA201118SZ0002/KN305633-IP1/2020	2020-11-17	H5N8	1848398/A/Turkey/Sweden/SVA201118SZ0002/KN305633-IP1/2020/2020-11-17/A / H5N8
1848407	A/Common buzzard/Sweden/SVA210212SZ0284/KN000390/2021	2021-02-11	H5N8	1848407/A/Common buzzard/Sweden/SVA210212SZ0284/KN000390/2021/2021-02-11/A / H5N8
1848620	A/chicken/Kostroma/304-01/2020	2020-10-17	H5N8	1848620/A/chicken/Kostroma/304-01/2020/2020-10-17/A / H5N8
1848628	A/chicken/Kostroma/304-03/2020	2020-10-17	H5N8	1848628/A/chicken/Kostroma/304-03/2020/2020-10-17/A / H5N8
1848636	A/chicken/Kostroma/304-04/2020	2020-10-17	H5N8	1848636/A/chicken/Kostroma/304-04/2020/2020-10-17/A / H5N8
1848644	A/chicken/Kostroma/304-06/2020	2020-10-17	H5N8	1848644/A/chicken/Kostroma/304-06/2020/2020-10-17/A / H5N8
1848652	A/chicken/Kostroma/304-08/2020	2020-10-17	H5N8	1848652/A/chicken/Kostroma/304-08/2020/2020-10-17/A / H5N8
1848660	A/chicken/Kostroma/304-10/2020	2020-10-17	H5N8	1848660/A/chicken/Kostroma/304-10/2020/2020-10-17/A / H5N8
1848668	A/chicken/Rostov-on-Don/308-02/2020	2020-10-25	H5N8	1848668/A/chicken/Rostov-on-Don/308-02/2020/2020-10-25/A / H5N8
1848676	A/chicken/Rostov-on-Don/308-03/2020	2020-10-25	H5N8	1848676/A/chicken/Rostov-on-Don/308-03/2020/2020-10-25/A / H5N8
1848684	A/chicken/Rostov-on-Don/308-04/2020	2020-10-25	H5N8	1848684/A/chicken/Rostov-on-Don/308-04/2020/2020-10-25/A / H5N8
1848692	A/turkey/Stavropol/320-01/2020	2020-12-11	H5N8	1848692/A/turkey/Stavropol/320-01/2020/2020-12-11/A / H5N8
1848700	A/turkey/Stavropol/320-02/2020	2020-12-11	H5N8	1848700/A/turkey/Stavropol/320-02/2020/2020-12-11/A / H5N8
1848708	A/turkey/Stavropol/320-03/2020	2020-12-11	H5N8	1848708/A/turkey/Stavropol/320-03/2020/2020-12-11/A / H5N8
1848716	A/mute swan/North Ossetia-Alania/325-01/2020	2020-12-31	H5N8	1848716/A/mute swan/North Ossetia-Alania/325-01/2020/2020-12-31/A / H5N8
1848724	A/mute swan/North Ossetia-Alania/325-02/2020	2020-12-31	H5N8	1848724/A/mute swan/North Ossetia-Alania/325-02/2020/2020-12-31/A / H5N8
1848732	A/mute swan/North Ossetia-Alania/325-03/2020	2020-12-31	H5N8	1848732/A/mute swan/North Ossetia-Alania/325-03/2020/2020-12-31/A / H5N8
1848740	A/turkey/Rostov-on-Don/332-08/2021	2021-01-29	H5N8	1848740/A/turkey/Rostov-on-Don/332-08/2021/2021-01-29/A / H5N8
1848748	A/turkey/Rostov-on-Don/332-08/2021	2021-01-29	H5N8	1848748/A/turkey/Rostov-on-Don/332-08/2021/2021-01-29/A / H5N8
1848756	A/turkey/Rostov-on-Don/332-09/2021	2021-01-29	H5N8	1848756/A/turkey/Rostov-on-Don/332-09/2021/2021-01-29/A / H5N8
1848764	A/turkey/Rostov-on-Don/332-10/2021	2021-01-29	H5N8	1848764/A/turkey/Rostov-on-Don/332-10/2021/2021-01-29/A / H5N8
1848772	A/turkey/Rostov-on-Don/332-12/2021	2021-01-29	H5N8	1848772/A/turkey/Rostov-on-Don/332-12/2021/2021-01-29/A / H5N8
1848780	A/chicken/Krasnodar/334-01/2021	2021-01-05	H5N8	1848780/A/chicken/Krasnodar/334-01/2021/2021-01-05/A / H5N8
1848788	A/chicken/Krasnodar/334-02/2021	2021-01-05	H5N8	1848788/A/chicken/Krasnodar/334-02/2021/2021-01-05/A / H5N8
1848796	A/chicken/Krasnodar/334-02/2021	2021-01-05	H5N8	1848796/A/chicken/Krasnodar/334-02/2021/2021-01-05/A / H5N8
1848804	A/chicken/Krasnodar/334-03/2021	2021-01-05	H5N8	1848804/A/chicken/Krasnodar/334-03/2021/2021-01-05/A / H5N8
1848836	A/chicken/Scotland/043405/2020	2020-12-16	H5N8	1848836/A/chicken/Scotland/043405/2020/2020-12-16/A / H5N8
1848844	A/chicken/England/043683/2020	2020-12-17	H5N8	1848844/A/chicken/England/043683/2020/2020-12-17/A / H5N8
1848852	A/duck/England/043628/2020	2020-12-18	H5N8	1848852/A/duck/England/043628/2020/2020-12-18/A / H5N8
1848860	A/chicken/England/045984/2020	2020-12-25	H5N8	1848860/A/chicken/England/045984/2020/2020-12-25/A / H5N8
1848868	A/duck/England/046311/2020	2020-12-27	H5N8	1848868/A/duck/England/046311/2020/2020-12-27/A / H5N8
1848876	A/chicken/England/046491/2020	2020-12-28	H5N8	1848876/A/chicken/England/046491/2020/2020-12-28/A / H5N8
1848884	A/pheasant/Wales/000252/2021	2021-01-27	H5N8	1848884/A/pheasant/Wales/000252/2021/2021-01-27/A / H5N8
1848900	A/brent_goose/England/233339/2020	2020-11-08	H5N8	1848900/A/brent_goose/England/233339/2020/2020-11-08/A / H5N8
1848908	A/brent_goose/England/095684/2020	2020-11-12	H5N5	1848908/A/brent_goose/England/095684/2020/2020-11-12/A / H5N5
1848916	A/mute swan/England/263814/2020	2020-11-10	H5N8	1848916/A/mute swan/England/263814/2020/2020-11-10/A / H5N8
1848924	A/mute_swan/England/234135/2020	2020-12-01	H5N8	1848924/A/mute_swan/England/234135/2020/2020-12-01/A / H5N8
1848935	A/pheasant/Scotland/000348/2021	2021-02-10	H5N1	1848935/A/pheasant/Scotland/000348/2021/2021-02-10/A / H5N1
1848951	A/barnacle goose/Netherlands/20016511-002/2020	2020-10-27	H5N8	1848951/A/barnacle goose/Netherlands/20016511-002/2020/2020-10-27/A / H5N8
1848959	A/wild bird/Netherlands/20016515-002/2020	2020-10-26	H5N8	1848959/A/wild bird/Netherlands/20016515-002/2020/2020-10-26/A / H5N8
1848967	A/mute swan/Netherlands/20016516-001/2020	2020-10-27	H5N8	1848967/A/mute swan/Netherlands/20016516-001/2020/2020-10-27/A / H5N8
1848975	A/mute swan/Netherlands/20016634-001/2020	2020-10-28	H5N8	1848975/A/mute swan/Netherlands/20016634-001/2020/2020-10-28/A / H5N8
1848983	A/cormorant/Netherlands/20016582-005/2020	2020-10-28	H5N8	1848983/A/cormorant/Netherlands/20016582-005/2020/2020-10-28/A / H5N8
1848991	A/mute swan/Netherlands/20016618-001/2020	2020-10-28	H5N8	1848991/A/mute swan/Netherlands/20016618-001/2020/2020-10-28/A / H5N8
1848999	A/greylag goose/Netherlands/20016756-001/2020	2020-10-29	H5N8	1848999/A/greylag goose/Netherlands/20016756-001/2020/2020-10-29/A / H5N8
1849007	A/eurasian wigeon/Netherlands/20016758-001/2020	2020-10-29	H5N8	1849007/A/eurasian wigeon/Netherlands/20016758-001/2020/2020-10-29/A / H5N8
1849015	A/barnacle goose/Netherlands/20016888-001/2020	2020-10-29	H5N8	1849015/A/barnacle goose/Netherlands/20016888-001/2020/2020-10-29/A / H5N8
1849023	A/short-eared owl/Netherlands/20016896-017/2020	2020-11-02	H5N8	1849023/A/short-eared owl/Netherlands/20016896-017/2020/2020-11-02/A / H5N8
1849031	A/mute swan/Netherlands/20016973-001/2020	2020-11-02	H5N8	1849031/A/mute swan/Netherlands/20016973-001/2020/2020-11-02/A / H5N8
1849039	A/barnacle goose/Netherlands/20016974-002/2020	2020-11-02	H5N8	1849039/A/barnacle goose/Netherlands/20016974-002/2020/2020-11-02/A / H5N8
1849047	A/greylag goose/Netherlands/20016975-004/2020	2020-11-02	H5N8	1849047/A/greylag goose/Netherlands/20016975-004/2020/2020-11-02/A / H5N8
1849055	A/egyptian goose/Netherlands/20017027-002/2020	2020-11-03	H5N8	1849055/A/egyptian goose/Netherlands/20017027-002/2020/2020-11-03/A / H5N8
1849063	A/barnacle goose/Netherlands/20017051-001/2020	2020-11-03	H5N8	1849063/A/barnacle goose/Netherlands/20017051-001/2020/2020-11-03/A / H5N8
1849071	A/barnacle goose/Netherlands/20017051-006/2020	2020-11-03	H5N8	1849071/A/barnacle goose/Netherlands/20017051-006/2020/2020-11-03/A / H5N8
1849079	A/barnacle goose/Netherlands/20017052-001/2020	2020-11-03	H5N8	1849079/A/barnacle goose/Netherlands/20017052-001/2020/2020-11-03/A / H5N8
1849087	A/mute swan/Netherlands/20017131-006/2020	2020-11-04	H5N8	1849087/A/mute swan/Netherlands/20017131-006/2020/2020-11-04/A / H5N8
1849095	A/barnacle goose/Netherlands/20017159-006/2020	2020-11-04	H5N8	1849095/A/barnacle goose/Netherlands/20017159-006/2020/2020-11-04/A / H5N8
1849103	A/greylag goose/Netherlands/20017399-006/2020	2020-11-06	H5N8	1849103/A/greylag goose/Netherlands/20017399-006/2020/2020-11-06/A / H5N8
1849111	A/barnacle goose/Netherlands/20017405-002/2020	2020-11-07	H5N8	1849111/A/barnacle goose/Netherlands/20017405-002/2020/2020-11-07/A / H5N8
1849119	A/greylag goose/Netherlands/20016877-001/2020	2020-10-30	H5N8	1849119/A/greylag goose/Netherlands/20016877-001/2020/2020-10-30/A / H5N8
1849127	A/brant goose/Netherlands/20016948-002/2020	2020-10-31	H5N8	1849127/A/brant goose/Netherlands/20016948-002/2020/2020-10-31/A / H5N8
1849135	A/barnacle goose/Netherlands/20016951-001/2020	2020-10-31	H5N8	1849135/A/barnacle goose/Netherlands/20016951-001/2020/2020-10-31/A / H5N8
1849143	A/wild goose/Netherlands/20016959-001/2020	2020-11-02	H5N8	1849143/A/wild goose/Netherlands/20016959-001/2020/2020-11-02/A / H5N8
1849151	A/mute swan/Netherlands/20016960-001/2020	2020-11-02	H5N8	1849151/A/mute swan/Netherlands/20016960-001/2020/2020-11-02/A / H5N8
1849159	A/mute swan/Netherlands/20017061-001/2020	2020-11-02	H5N8	1849159/A/mute swan/Netherlands/20017061-001/2020/2020-11-02/A / H5N8
1849167	A/greylag goose/Netherlands/20017064-002/2020	2020-11-03	H5N8	1849167/A/greylag goose/Netherlands/20017064-002/2020/2020-11-03/A / H5N8
1849175	A/mute swan/Netherlands/20017153-002/2020	2020-11-03	H5N8	1849175/A/mute swan/Netherlands/20017153-002/2020/2020-11-03/A / H5N8
1849183	A/mute swan/Netherlands/20017547-002/2020	2020-11-10	H5N8	1849183/A/mute swan/Netherlands/20017547-002/2020/2020-11-10/A / H5N8
1849191	A/eurasian oystercatcher/Netherlands/20017557-003/2020	2020-11-10	H5N8	1849191/A/eurasian oystercatcher/Netherlands/20017557-003/2020/2020-11-10/A / H5N8
1849199	A/greylag goose/Netherlands/20017476-001/2020	2020-11-06	H5N8	1849199/A/greylag goose/Netherlands/20017476-001/2020/2020-11-06/A / H5N8
1849207	A/greater canada goose/Netherlands/20017479-002/2020	2020-11-06	H5N8	1849207/A/greater canada goose/Netherlands/20017479-002/2020/2020-11-06/A / H5N8
1849215	A/northern lapwing/Netherlands/20017480-001/2020	2020-11-06	H5N8	1849215/A/northern lapwing/Netherlands/20017480-001/2020/2020-11-06/A / H5N8
1849223	A/wild goose/Netherlands/20017495-002/2020	2020-11-09	H5N8	1849223/A/wild goose/Netherlands/20017495-002/2020/2020-11-09/A / H5N8
1849231	A/gadwall/Netherlands/20017254-001/2020	2020-11-01	H5N8	1849231/A/gadwall/Netherlands/20017254-001/2020/2020-11-01/A / H5N8
1849239	A/northern lapwing/Netherlands/20017255-001/2020	2020-11-01	H5N8	1849239/A/northern lapwing/Netherlands/20017255-001/2020/2020-11-01/A / H5N8
1849247	A/greylag goose/Netherlands/20017256-002/2020	2020-11-03	H5N8	1849247/A/greylag goose/Netherlands/20017256-002/2020/2020-11-03/A / H5N8
1849255	A/common kestrel/Netherlands/20017381-001/2020	2020-11-05	H5N8	1849255/A/common kestrel/Netherlands/20017381-001/2020/2020-11-05/A / H5N8
1849263	A/pink-footed goose/Netherlands/20017382-001/2020	2020-11-06	H5N8	1849263/A/pink-footed goose/Netherlands/20017382-001/2020/2020-11-06/A / H5N8
1849271	A/barnacle goose/Netherlands/20016888-002/2020	2020-10-29	H5N8	1849271/A/barnacle goose/Netherlands/20016888-002/2020/2020-10-29/A / H5N8
1849279	A/barnacle goose/Netherlands/20016888-003/2020	2020-10-29	H5N8	1849279/A/barnacle goose/Netherlands/20016888-003/2020/2020-10-29/A / H5N8
1849287	A/greylag goose/Netherlands/20016896-001/2020	2020-11-02	H5N8	1849287/A/greylag goose/Netherlands/20016896-001/2020/2020-11-02/A / H5N8
1849295	A/barnacle goose/Netherlands/20016896-011/2020	2020-11-02	H5N8	1849295/A/barnacle goose/Netherlands/20016896-011/2020/2020-11-02/A / H5N8
1849303	A/barnacle goose/Netherlands/20016896-012/2020	2020-11-02	H5N8	1849303/A/barnacle goose/Netherlands/20016896-012/2020/2020-11-02/A / H5N8
1849311	A/eurasian wigeon/Netherlands/20016896-025/2020	2020-11-02	H5N8	1849311/A/eurasian wigeon/Netherlands/20016896-025/2020/2020-11-02/A / H5N8
1849319	A/barnacle goose/Netherlands/20016935-003/2020	2020-11-01	H5N8	1849319/A/barnacle goose/Netherlands/20016935-003/2020/2020-11-01/A / H5N8
1849327	A/greater canada goose/Netherlands/20017403-003/2020	2020-11-07	H5N8	1849327/A/greater canada goose/Netherlands/20017403-003/2020/2020-11-07/A / H5N8
1849335	A/barnacle goose/Netherlands/20017557-001/2020	2020-11-10	H5N8	1849335/A/barnacle goose/Netherlands/20017557-001/2020/2020-11-10/A / H5N8
1849343	A/barnacle goose/Netherlands/20017557-002/2020	2020-11-10	H5N8	1849343/A/barnacle goose/Netherlands/20017557-002/2020/2020-11-10/A / H5N8
1849351	A/wild duck/Netherlands/20017794-001/2020	2020-11-12	H5N8	1849351/A/wild duck/Netherlands/20017794-001/2020/2020-11-12/A / H5N8
1849359	A/common buzzard/Netherlands/20017824-001/2020	2020-11-12	H5N8	1849359/A/common buzzard/Netherlands/20017824-001/2020/2020-11-12/A / H5N8
1849367	A/muscovy duck/Netherlands/20017611-002/2020	2020-11-10	H5N8	1849367/A/muscovy duck/Netherlands/20017611-002/2020/2020-11-10/A / H5N8
1849375	A/barnacle goose/Netherlands/20017713-002/2020	2020-11-08	H5N8	1849375/A/barnacle goose/Netherlands/20017713-002/2020/2020-11-08/A / H5N8
1849383	A/gadwall/Netherlands/20017716-001/2020	2020-11-10	H5N8	1849383/A/gadwall/Netherlands/20017716-001/2020/2020-11-10/A / H5N8
1849391	A/mute swan/Netherlands/20017717-002/2020	2020-11-10	H5N8	1849391/A/mute swan/Netherlands/20017717-002/2020/2020-11-10/A / H5N8
1849399	A/great egret/Netherlands/20017754-002/2020	2020-11-01	H5N8	1849399/A/great egret/Netherlands/20017754-002/2020/2020-11-01/A / H5N8
1849407	A/wild goose/Netherlands/20017755-002/2020	2020-11-01	H5N8	1849407/A/wild goose/Netherlands/20017755-002/2020/2020-11-01/A / H5N8
1849415	A/wild goose/Netherlands/20017761-002/2020	2020-11-04	H5N8	1849415/A/wild goose/Netherlands/20017761-002/2020/2020-11-04/A / H5N8
1849423	A/eurasian wigeon/Netherlands/20017908-002/2020	2020-11-10	H5N8	1849423/A/eurasian wigeon/Netherlands/20017908-002/2020/2020-11-10/A / H5N8
1849431	A/barnacle goose/Netherlands/20017984-004/2020	2020-11-13	H5N8	1849431/A/barnacle goose/Netherlands/20017984-004/2020/2020-11-13/A / H5N8
1849439	A/barnacle goose/Netherlands/20017604-001/2020	2020-11-08	H5N8	1849439/A/barnacle goose/Netherlands/20017604-001/2020/2020-11-08/A / H5N8
1849447	A/swan/Netherlands/20017605-002/2020	2020-11-09	H5N1	1849447/A/swan/Netherlands/20017605-002/2020/2020-11-09/A / H5N1
1849455	A/swan/Netherlands/20017772-002/2020	2020-11-10	H5N1	1849455/A/swan/Netherlands/20017772-002/2020/2020-11-10/A / H5N1
1849463	A/peregrine falcon/Netherlands/20017773-002/2020	2020-11-01	H5N8	1849463/A/peregrine falcon/Netherlands/20017773-002/2020/2020-11-01/A / H5N8
1849471	A/wild goose/Netherlands/20017816-001/2020	2020-11-11	H5N8	1849471/A/wild goose/Netherlands/20017816-001/2020/2020-11-11/A / H5N8
1849479	A/greylag goose/Netherlands/20016523-001/2020	2020-10-26	H5N8	1849479/A/greylag goose/Netherlands/20016523-001/2020/2020-10-26/A / H5N8
1849487	A/eurasian curlew/Netherlands/20016896-019/2020	2020-11-02	H5N8	1849487/A/eurasian curlew/Netherlands/20016896-019/2020/2020-11-02/A / H5N8
1849495	A/muscovy duck/Netherlands/20018067-001/2020	2020-11-12	H5N8	1849495/A/muscovy duck/Netherlands/20018067-001/2020/2020-11-12/A / H5N8
1849503	A/mute swan/Netherlands/20018754-004/2020	2020-11-24	H5N8	1849503/A/mute swan/Netherlands/20018754-004/2020/2020-11-24/A / H5N8
1849511	A/mute swan/Netherlands/20018754-006/2020	2020-11-24	H5N8	1849511/A/mute swan/Netherlands/20018754-006/2020/2020-11-24/A / H5N8
1849519	A/swan/Netherlands/20018830-004/2020	2020-11-25	H5N8	1849519/A/swan/Netherlands/20018830-004/2020/2020-11-25/A / H5N8
1849535	A/greylag goose/Netherlands/20017386-001/2020	2020-11-05	H5N8	1849535/A/greylag goose/Netherlands/20017386-001/2020/2020-11-05/A / H5N8
1849543	A/wild goose/Netherlands/20017819-001/2020	2020-11-10	H5N8	1849543/A/wild goose/Netherlands/20017819-001/2020/2020-11-10/A / H5N8
1849551	A/greylag goose/Netherlands/20017058-002/2020	2020-10-25	H5N8	1849551/A/greylag goose/Netherlands/20017058-002/2020/2020-10-25/A / H5N8
1849559	A/pink-footed goose/Netherlands/20018068-001/2020	2020-11-14	H5N8	1849559/A/pink-footed goose/Netherlands/20018068-001/2020/2020-11-14/A / H5N8
1849567	A/greylag goose/Netherlands/20018070-002/2020	2020-11-15	H5N8	1849567/A/greylag goose/Netherlands/20018070-002/2020/2020-11-15/A / H5N8
1849575	A/black swan/Netherlands/20018185-001/2020	2020-11-16	H5N8	1849575/A/black swan/Netherlands/20018185-001/2020/2020-11-16/A / H5N8
1849583	A/common buzzard/Netherlands/20018339-002/2020	2020-11-16	H5N8	1849583/A/common buzzard/Netherlands/20018339-002/2020/2020-11-16/A / H5N8
1849591	A/northern goshawk/Netherlands/20018560-002/2020	2020-11-22	H5N8	1849591/A/northern goshawk/Netherlands/20018560-002/2020/2020-11-22/A / H5N8
1849599	A/common snipe/Netherlands/20018931-003/2020	2020-11-26	H5N8	1849599/A/common snipe/Netherlands/20018931-003/2020/2020-11-26/A / H5N8
1849607	A/wild goose/Netherlands/20018735-002/2020	2020-11-24	H5N8	1849607/A/wild goose/Netherlands/20018735-002/2020/2020-11-24/A / H5N8
1849615	A/barnacle goose/Netherlands/20018737-002/2020	2020-11-24	H5N8	1849615/A/barnacle goose/Netherlands/20018737-002/2020/2020-11-24/A / H5N8
1849623	A/mute swan/Netherlands/20018738-001/2020	2020-11-24	H5N8	1849623/A/mute swan/Netherlands/20018738-001/2020/2020-11-24/A / H5N8
1849631	A/peregrine falcon/Netherlands/20018821-002/2020	2020-11-25	H5N8	1849631/A/peregrine falcon/Netherlands/20018821-002/2020/2020-11-25/A / H5N8
1849639	A/wild goose/Netherlands/20018822-002/2020	2020-11-25	H5N8	1849639/A/wild goose/Netherlands/20018822-002/2020/2020-11-25/A / H5N8
1849647	A/mute swan/Netherlands/20018824-002/2020	2020-11-25	H5N8	1849647/A/mute swan/Netherlands/20018824-002/2020/2020-11-25/A / H5N8
1849655	A/mute swan/Netherlands/20018923-001/2020	2020-11-26	H5N8	1849655/A/mute swan/Netherlands/20018923-001/2020/2020-11-26/A / H5N8
1849663	A/mute swan/Netherlands/20019137-005/2020	2020-11-30	H5N8	1849663/A/mute swan/Netherlands/20019137-005/2020/2020-11-30/A / H5N8
1850052	A/chicken/Astrakhan/2171-1/2020	2020-12-07	H5N8	1850052/A/chicken/Astrakhan/2171-1/2020 /2020-12-07/A / H5N8
1850126	A/mute swan/Czech Republic/1656-1/2021	2021-01-24	H5N8	1850126/A/mute swan/Czech Republic/1656-1/2021/2021-01-24/A / H5N8
1850134	A/chicken/Czech Republic/1566-2/2021	2021-01-22	H5N8	1850134/A/chicken/Czech Republic/1566-2/2021/2021-01-22/A / H5N8
1850150	A/red knot/Germany-SH/AI03419/2020	2020-12-14	H5N3	1850150/A/red knot/Germany-SH/AI03419/2020/2020-12-14/A / H5N3
1850158	A/red knot/Germany-SH/AI03421/2020	2020-12-14	H5N3	1850158/A/red knot/Germany-SH/AI03421/2020/2020-12-14/A / H5N3
1850166	A/red knot/Germany-SH/AI03424/2020	2020-12-16	H5N3	1850166/A/red knot/Germany-SH/AI03424/2020/2020-12-16/A / H5N3
1850174	A/red knot/Germany-NI/AI00394/2020	2020-12-30	H5N3	1850174/A/red knot/Germany-NI/AI00394/2020/2020-12-30/A / H5N3
1850177	A/Chicken/Sweden/SVA210226SZ0168/KN048380-IP9/2021	2021-02-24	H5N5	1850177/A/Chicken/Sweden/SVA210226SZ0168/KN048380-IP9/2021/2021-02-24/A / H5N5
1850191	A/chicken/Poland/474/2020(H5N8)	2020-12-03	H5N8	1850191/A/chicken/Poland/474/2020(H5N8)/2020-12-03/A / H5N8
1850201	A/turkey/Poland/475/2020(H5N8)	2020-12-03	H5N8	1850201/A/turkey/Poland/475/2020(H5N8)/2020-12-03/A / H5N8
1850209	A/tundra_bean_goose/Poland/MB132/2020	2020-12-09	H5N8	1850209/A/tundra_bean_goose/Poland/MB132/2020/2020-12-09/A / H5N8
1850216	A/swan/Poland/MB141/2020(H5N8)	2020-12-16	H5N8	1850216/A/swan/Poland/MB141/2020(H5N8)/2020-12-16/A / H5N8
1850223	A/wild_goose/Poland/MB142/2020(H5N8)	2020-12-15	H5N8	1850223/A/wild_goose/Poland/MB142/2020(H5N8)/2020-12-15/A / H5N8
1850230	A/turkey/Poland/477/2020(H5N8)	2020-12-07	H5N8	1850230/A/turkey/Poland/477/2020(H5N8)/2020-12-07/A / H5N8
1850243	A/peacock/Netherlands/21022591-002/2021	2021-02-01	H5N8	1850243/A/peacock/Netherlands/21022591-002/2021/2021-02-01/A / H5N8
1850251	A/barnacle goose/Netherlands/21022611-001/2021	2021-01-31	H5N1	1850251/A/barnacle goose/Netherlands/21022611-001/2021/2021-01-31/A / H5N1
1850259	A/mute swan/Netherlands/21022898-002/2021	2021-02-04	H5N8	1850259/A/mute swan/Netherlands/21022898-002/2021/2021-02-04/A / H5N8
1850267	A/common buzzard/Netherlands/21022834-002/2021	2021-02-01	H5N1	1850267/A/common buzzard/Netherlands/21022834-002/2021/2021-02-01/A / H5N1
1850275	A/european herring gull/Netherlands/21023937-002/2021	2021-02-21	H5N4	1850275/A/european herring gull/Netherlands/21023937-002/2021/2021-02-21/A / H5N4
1850283	A/eurasian curlew/Netherlands/21024069-002/2021	2021-02-15	H5N4	1850283/A/eurasian curlew/Netherlands/21024069-002/2021/2021-02-15/A / H5N4
1850293	A/Chicken/Sweden/SVA210301SZ0001/KN049780-IP10/2021	2021-02-28	H5N8	1850293/A/Chicken/Sweden/SVA210301SZ0001/KN049780-IP10/2021/2021-02-28/A / H5N8
1850317	A/goose/Sweden/SVA210301SZ0005/KN049802-IP11/2021	2021-02-27	H5N8	1850317/A/goose/Sweden/SVA210301SZ0005/KN049802-IP11/2021/2021-02-27/A / H5N8
1850325	A/Chicken/Sweden/SVA210302SZ0564/KN052345-IP12/2021	2021-03-02	H5N5	1850325/A/Chicken/Sweden/SVA210302SZ0564/KN052345-IP12/2021/2021-03-02/A / H5N5
1850341	A/common pheasant/Sweden/SVA210224SZ0005/KN000542-IP8/2021	2021-02-23	H5N8	1850341/A/common pheasant/Sweden/SVA210224SZ0005/KN000542-IP8/2021/2021-02-23/A / H5N8
1850349	A/northern goshawk/Sweden/SVA210224SZ0431/KN000626/2021	2021-02-24	H5N8	1850349/A/northern goshawk/Sweden/SVA210224SZ0431/KN000626/2021/2021-02-24/A / H5N8
1850357	A/northern goshawk/Sweden/SVA210224SZ0479/KN000627/2021	2021-02-22	H5N8	1850357/A/northern goshawk/Sweden/SVA210224SZ0479/KN000627/2021/2021-02-22/A / H5N8
1850365	A/common buzzard /Sweden/SVA210224SZ0485/KN000628/2021	2021-02-20	H5N8	1850365/A/common buzzard /Sweden/SVA210224SZ0485/KN000628/2021/2021-02-20/A / H5N8
1850397	A/northern goshawk/Sweden/SVA210225SZ0302/KN000664/2021	2021-02-21	H5N8	1850397/A/northern goshawk/Sweden/SVA210225SZ0302/KN000664/2021/2021-02-21/A / H5N8
1850405	A/barnacle_goose/Sweden/SVA210225SZ0307/KN000666/2021	2021-01-13	H5N8	1850405/A/barnacle_goose/Sweden/SVA210225SZ0307/KN000666/2021/2021-01-13/A / H5N8
1850516	A/tufted_duck/Poland/MB061/2021(H5N5)	2021-02-01	H5N5	1850516/A/tufted_duck/Poland/MB061/2021(H5N5)/2021-02-01/A / H5N5
1850604	A/curlew/France/21P003648/2021	2021-01-22	H5N3	1850604/A/curlew/France/21P003648/2021/2021-01-22/A / H5N3
1850612	A/red knot/France/21P003249/2021	2021-01-18	H5N3	1850612/A/red knot/France/21P003249/2021/2021-01-18/A / H5N3
1850645	A/mallard/France/20P017917/2020	2020-12-07	H5N3	1850645/A/mallard/France/20P017917/2020/2020-12-07/A / H5N3
1850960	A/mute swan/Croatia/14/2021	2021-03-01	H5N8	1850960/A/mute swan/Croatia/14/2021 /2021-03-01/A / H5N8
1851822	A/mute_swan/Norway/FU48/2021	2021-01-26	H5N8	1851822/A/mute_swan/Norway/FU48/2021/2021-01-26/A / H5N8
1851830	A/turkey/Norway/FU496/2020	2020-11-30	H5N8	1851830/A/turkey/Norway/FU496/2020/2020-11-30/A / H5N8
1851862	A/Chicken/Sweden/SVA210308SZ0214/KN057720-IP13/2021	2021-03-08	H5N8	1851862/A/Chicken/Sweden/SVA210308SZ0214/KN057720-IP13/2021/2021-03-08/A / H5N8
1852940	A/Chichen/Sweden/SVA210313SZ0001/KN066654-IP15/2021	2021-03-13	H5N8	1852940/A/Chichen/Sweden/SVA210313SZ0001/KN066654-IP15/2021/2021-03-13/A / H5N8
1852948	A/Chicken/Sweden/SVA210313SZ0003/KN066666-IP16/2021	2021-03-13	H5N8	1852948/A/Chicken/Sweden/SVA210313SZ0003/KN066666-IP16/2021/2021-03-13/A / H5N8
1852956	A/Chicken/Sweden/SVA210314SZ0001/KN066672-IP17/2021	2021-03-14	H5N8	1852956/A/Chicken/Sweden/SVA210314SZ0001/KN066672-IP17/2021/2021-03-14/A / H5N8
1852964	A/Chicken/Sweden/SVA210314SZ0002/KN066679-IP18/2021	2021-03-14	H5N8	1852964/A/Chicken/Sweden/SVA210314SZ0002/KN066679-IP18/2021/2021-03-14/A / H5N8
1852972	A/Common peacock/Sweden/SVA210311SZ0002/KN001568-IP14/2021	2021-03-10	H5N5	1852972/A/Common peacock/Sweden/SVA210311SZ0002/KN001568-IP14/2021/2021-03-10/A / H5N5
1852980	A/Goose/Sweden/SVA210311SZ0003/KN0001570-IP14/2021	2021-03-10	H5N5	1852980/A/Goose/Sweden/SVA210311SZ0003/KN0001570-IP14/2021/2021-03-10/A / H5N5
1852988	A/Duck/Sweden/SVA210311SZ0004/KN0001570-IP14/2021	2021-03-10	H5N5	1852988/A/Duck/Sweden/SVA210311SZ0004/KN0001570-IP14/2021/2021-03-10/A / H5N5
1852996	A/Canada_goose/Sweden/SVA210302SZ0455/KN000714/SKsim/2021	2021-02-19	H5N8	1852996/A/Canada_goose/Sweden/SVA210302SZ0455/KN000714/SKsim/2021/2021-02-19/A / H5N8
1853004	A/Mute Swan/Sweden/SVA210302Z0465/KN000716/SOTR/2021	2021-03-01	H5N5	1853004/A/Mute Swan/Sweden/SVA210302Z0465/KN000716/SOTR/2021/2021-03-01/A / H5N5
1853044	A/Mute Swan/Sweden/SVA210304SZ0311/KN000739/VG/2021	2021-03-03	H5N8	1853044/A/Mute Swan/Sweden/SVA210304SZ0311/KN000739/VG/2021/2021-03-03/A / H5N8
1853052	A/Canade goose/Sweden/SVA210304SZ0320/KN000779/SK/2021	2021-02-21	H5N8	1853052/A/Canade goose/Sweden/SVA210304SZ0320/KN000779/SK/2021/2021-02-21/A / H5N8
1853087	A/Canada goose/Sweden/SVA210305SZ0255/KN000797/SK/2021	2021-02-28	H5N8	1853087/A/Canada goose/Sweden/SVA210305SZ0255/KN000797/SK/2021/2021-02-28/A / H5N8
1853097	A/Mute Swan/Sweden/SVA210303SZ0380/KN000800/St/2021	2021-03-02	H5N8	1853097/A/Mute Swan/Sweden/SVA210303SZ0380/KN000800/St/2021/2021-03-02/A / H5N8
1853106	A/northern goshawk/Sweden/SVA210303SZ0381/KN000801/JO/2021	2021-03-02	H5N8	1853106/A/northern goshawk/Sweden/SVA210303SZ0381/KN000801/JO/2021/2021-03-02/A / H5N8
1853122	A/Mute Swan/Sweden/SVA210303SZ0392/KN000806/Kal/2021	2021-02-26	H5N5	1853122/A/Mute Swan/Sweden/SVA210303SZ0392/KN000806/Kal/2021/2021-02-26/A / H5N5
1853940	A/Chicken/Sweden/SVA210323SZ001/KN001982-IP21/2021	2021-03-22	H5N5	1853940/A/Chicken/Sweden/SVA210323SZ001/KN001982-IP21/2021/2021-03-22/A / H5N5
1853966	A/Chiken/Sweden/SVA210321SZ0001/KN073551-IP20/2021	2021-03-21	H5N8	1853966/A/Chiken/Sweden/SVA210321SZ0001/KN073551-IP20/2021/2021-03-21/A / H5N8
1854074	A/western marsh harrier/Sweden/SVA210316SZ0486/KN001011/E/2021	2021-03-16	H5N8	1854074/A/western marsh harrier/Sweden/SVA210316SZ0486/KN001011/E/2021/2021-03-16/A / H5N8
1854090	A/northern goshawk/Sweden/SVA210316SZ0489/KN001044/M/2021	2021-03-15	H5N8	1854090/A/northern goshawk/Sweden/SVA210316SZ0489/KN001044/M/2021/2021-03-15/A / H5N8
1854098	A/northern goshawk/Sweden/SVA210316SZ0489/KN001045/M/2021	2021-03-15	H5N8	1854098/A/northern goshawk/Sweden/SVA210316SZ0489/KN001045/M/2021/2021-03-15/A / H5N8
1854106	A/common golden eye/Sweden/SVA210316SZ0489/KN001046/M/2021	2021-03-15	H5N5	1854106/A/common golden eye/Sweden/SVA210316SZ0489/KN001046/M/2021/2021-03-15/A / H5N5
1854229	A/northern goshawk/Sweden/SVA210318SZ0322/KN001092/M/2021	2021-02-19	H5N5	1854229/A/northern goshawk/Sweden/SVA210318SZ0322/KN001092/M/2021/2021-02-19/A / H5N5
1854241	A/chicken/Czech Republic/3531-1/2021	2021-02-18	H5N8	1854241/A/chicken/Czech Republic/3531-1/2021/2021-02-18/A / H5N8
1854249	A/chicken/Czech Republic/3893/2021	2021-02-25	H5N8	1854249/A/chicken/Czech Republic/3893/2021/2021-02-25/A / H5N8
1854257	A/chicken/Czech Republic/4092-1/2021	2021-02-27	H5N8	1854257/A/chicken/Czech Republic/4092-1/2021/2021-02-27/A / H5N8
1854265	A/chicken/Czech Republic/4092-2/2021	2021-02-27	H5N8	1854265/A/chicken/Czech Republic/4092-2/2021/2021-02-27/A / H5N8
1854273	A/chicken/Czech Republic/4527-1/2021	2021-03-06	H5N8	1854273/A/chicken/Czech Republic/4527-1/2021/2021-03-06/A / H5N8
1854281	A/chicken/Czech Republic/4756/2021	2021-03-10	H5N8	1854281/A/chicken/Czech Republic/4756/2021/2021-03-10/A / H5N8
1854289	A/mute swan/Czech Republic/3549/2021	2021-02-19	H5N8	1854289/A/mute swan/Czech Republic/3549/2021/2021-02-19/A / H5N8
1854297	A/mute swan/Czech Republic/3777/2021	2021-02-22	H5N8	1854297/A/mute swan/Czech Republic/3777/2021/2021-02-22/A / H5N8
1854305	A/mute swan/Czech Republic/4100/2021	2021-02-23	H5N8	1854305/A/mute swan/Czech Republic/4100/2021/2021-02-23/A / H5N8
1854313	A/mute swan/Czech Republic/4270/2021	2021-03-02	H5N8	1854313/A/mute swan/Czech Republic/4270/2021/2021-03-02/A / H5N8
1854321	A/chicken/Czech Republic/4526/2021	2021-03-06	H5N8	1854321/A/chicken/Czech Republic/4526/2021/2021-03-06/A / H5N8
1854329	A/mute swan/Czech Republic/4606/2021	2021-03-04	H5N8	1854329/A/mute swan/Czech Republic/4606/2021/2021-03-04/A / H5N8
1854337	A/mute swan/Czech Republic/4607-1/2021	2021-03-04	H5N8	1854337/A/mute swan/Czech Republic/4607-1/2021/2021-03-04/A / H5N8
1854345	A/mute swan/Czech Republic/4607-2/2021	2021-03-04	H5N8	1854345/A/mute swan/Czech Republic/4607-2/2021/2021-03-04/A / H5N8
1854353	A/mute swan/Czech Republic/4799/2021	2021-03-06	H5N8	1854353/A/mute swan/Czech Republic/4799/2021/2021-03-06/A / H5N8
1855973	A/wigeon/Latvia/23903/2021	2021-02-04	H5N8	1855973/A/wigeon/Latvia/23903/2021/2021-02-04/A / H5N8
1857429	A/Common Buzzard/Netherlands/4/2020	2020-11-06	H5N8	1857429/A/Common Buzzard/Netherlands/4/2020/2020-11-06/A / H5N8
1857437	A/Mute Swan/Netherlands/1/2020	2020-11-06	H5N8	1857437/A/Mute Swan/Netherlands/1/2020/2020-11-06/A / H5N8
1857445	A/Herring Gull/Netherlands/1/2020	2020-11-06	H5N8	1857445/A/Herring Gull/Netherlands/1/2020/2020-11-06/A / H5N8
1857453	A/Herring Gull/Netherlands/2/2020	2020-11-06	H5N8	1857453/A/Herring Gull/Netherlands/2/2020/2020-11-06/A / H5N8
1857461	A/Herring Gull/Netherlands/3/2020	2020-11-06	H5N8	1857461/A/Herring Gull/Netherlands/3/2020/2020-11-06/A / H5N8
1857469	A/Mute Swan/Netherlands/3/2020	2020-11-06	H5N8	1857469/A/Mute Swan/Netherlands/3/2020/2020-11-06/A / H5N8
1857477	A/Greylag Goose/Netherlands/1/2020	2020-11-06	H5N8	1857477/A/Greylag Goose/Netherlands/1/2020/2020-11-06/A / H5N8
1857485	A/Mute Swan/Netherlands/5/2020	2020-11-06	H5N8	1857485/A/Mute Swan/Netherlands/5/2020/2020-11-06/A / H5N8
1858178	A/chicken/Italy/21VIR1151-2/2021	2021-02-17	H5N8	1858178/A/chicken/Italy/21VIR1151-2/2021/2021-02-17/A / H5N8
1858186	A/chicken/Italy/21VIR1293-9/2021	2021-02-23	H5N8	1858186/A/chicken/Italy/21VIR1293-9/2021/2021-02-23/A / H5N8
1858194	A/chicken/Romania/10101_21VIR2044-1/2021	2021-02-23	H5N5	1858194/A/chicken/Romania/10101_21VIR2044-1/2021/2021-02-23/A / H5N5
1858202	A/chicken/Slovakia/Pah10_21VIR1086-5/2021	2021-01-22	H5N5	1858202/A/chicken/Slovakia/Pah10_21VIR1086-5/2021/2021-01-22/A / H5N5
1858210	A/common_teal/Italy/20VIR7439-191/2020	2020-11-28	H5N8	1858210/A/common_teal/Italy/20VIR7439-191/2020/2020-11-28/A / H5N8
1858218	A/duck/Italy/21VIR1293-15/2021	2021-02-23	H5N8	1858218/A/duck/Italy/21VIR1293-15/2021/2021-02-23/A / H5N8
1858226	A/duck/Romania/10206_21VIR849-4/2021	2021-01-13	H5N8	1858226/A/duck/Romania/10206_21VIR849-4/2021/2021-01-13/A / H5N8
1858234	A/guinea_fowl/Italy/21VIR1293-20/2021	2021-02-23	H5N8	1858234/A/guinea_fowl/Italy/21VIR1293-20/2021/2021-02-23/A / H5N8
1858242	A/muscovy_duck/Slovakia/Pah1_21VIR1086-1/2021	2021-01-08	H5N8	1858242/A/muscovy_duck/Slovakia/Pah1_21VIR1086-1/2021/2021-01-08/A / H5N8
1858250	A/mute_swan/Austria/21011165_21VIR1085-2/2021	2021-02-04	H5N8	1858250/A/mute_swan/Austria/21011165_21VIR1085-2/2021/2021-02-04/A / H5N8
1858258	A/mute_swan/Austria/21013162_21VIR1085-5/2021	2021-02-10	H5N5	1858258/A/mute_swan/Austria/21013162_21VIR1085-5/2021/2021-02-10/A / H5N5
1858266	A/mute_swan/Austria/21014124_21VIR1085-8/2021	2021-02-01	H5N8	1858266/A/mute_swan/Austria/21014124_21VIR1085-8/2021/2021-02-01/A / H5N8
1858274	A/mute_swan/Norway/FU5_21VIR850-3/2021	2021-01-05	H5N8	1858274/A/mute_swan/Norway/FU5_21VIR850-3/2021/2021-01-05/A / H5N8
1858282	A/mute_swan/Slovakia/Pah15_21VIR1086-3/2021	2021-01-29	H5N5	1858282/A/mute_swan/Slovakia/Pah15_21VIR1086-3/2021/2021-01-29/A / H5N5
1858290	A/mute_swan/Slovakia/Pah6_21VIR1086-2/2021	2021-01-15	H5N5	1858290/A/mute_swan/Slovakia/Pah6_21VIR1086-2/2021/2021-01-15/A / H5N5
1858298	A/mute_swan/Slovenia/1639-20_21VIR959-1/2020	2020-11-17	H5N8	1858298/A/mute_swan/Slovenia/1639-20_21VIR959-1/2020/2020-11-17/A / H5N8
1858306	A/mute_swan/Slovenia/1756-20_21VIR959-3/2020	2020-12-02	H5N8	1858306/A/mute_swan/Slovenia/1756-20_21VIR959-3/2020/2020-12-02/A / H5N8
1858314	A/mute_swan/Slovenia/1799-20_21VIR959-2/2020	2020-12-09	H5N8	1858314/A/mute_swan/Slovenia/1799-20_21VIR959-2/2020/2020-12-09/A / H5N8
1858322	A/mute_swan/Slovenia/1820-20_21VIR959-4/2020	2020-12-10	H5N8	1858322/A/mute_swan/Slovenia/1820-20_21VIR959-4/2020/2020-12-10/A / H5N8
1858330	A/mute_swan/Slovenia/1914-20_21VIR959-5/2020	2020-12-24	H5N5	1858330/A/mute_swan/Slovenia/1914-20_21VIR959-5/2020/2020-12-24/A / H5N5
1858338	A/whooper_swan/Romania/10123_21VIR849-1/2021	2021-01-08	H5N5	1858338/A/whooper_swan/Romania/10123_21VIR849-1/2021/2021-01-08/A / H5N5
1858346	A/whooper_swan/Romania/10311_21VIR849-2/2021	2021-01-20	H5N5	1858346/A/whooper_swan/Romania/10311_21VIR849-2/2021/2021-01-20/A / H5N5
1858354	A/common_buzzard/Italy/21VIR431-7/2020	2020-11-17	H5N8	1858354/A/common_buzzard/Italy/21VIR431-7/2020/2020-11-17/A / H5N8
1858362	A/geese/Romania/10206_21VIR849-3/2021	2021-01-13	H5N8	1858362/A/geese/Romania/10206_21VIR849-3/2021/2021-01-13/A / H5N8
1858370	A/house_sparrow/Romania/10327_21VIR849-5/2021	2021-01-19	H5N8	1858370/A/house_sparrow/Romania/10327_21VIR849-5/2021/2021-01-19/A / H5N8
1858394	A/chicken/Czech Republic/6151-1/2021	2021-03-29	H5N8	1858394/A/chicken/Czech Republic/6151-1/2021/2021-03-29/A / H5N8
1858402	A/chicken/Czech Republic/5903/2021	2021-03-25	H5N8	1858402/A/chicken/Czech Republic/5903/2021/2021-03-25/A / H5N8
1858410	A/chicken/Czech Republic/6684/2021	2021-04-06	H5N8	1858410/A/chicken/Czech Republic/6684/2021/2021-04-06/A / H5N8
1858418	A/chicken/Czech Republic/6654/2021	2021-04-06	H5N8	1858418/A/chicken/Czech Republic/6654/2021/2021-04-06/A / H5N8
1858426	A/duck/Czech Republic/6653-4/2021	2021-04-06	H5N8	1858426/A/duck/Czech Republic/6653-4/2021/2021-04-06/A / H5N8
1858434	A/duck/Czech Republic/6653-6/2021	2021-04-06	H5N8	1858434/A/duck/Czech Republic/6653-6/2021/2021-04-06/A / H5N8
1858442	A/chicken/Czech Republic/6542-1/2021	2021-04-03	H5N8	1858442/A/chicken/Czech Republic/6542-1/2021/2021-04-03/A / H5N8
1858450	A/chicken/Czech Republic/6532-1/2021	2021-04-01	H5N8	1858450/A/chicken/Czech Republic/6532-1/2021/2021-04-01/A / H5N8
1858458	A/chicken/Czech Republic/6532-2/2021	2021-04-01	H5N8	1858458/A/chicken/Czech Republic/6532-2/2021/2021-04-01/A / H5N8
1858466	A/peacock/Czech Republic/6529-2/2021	2021-04-02	H5N8	1858466/A/peacock/Czech Republic/6529-2/2021/2021-04-02/A / H5N8
1858474	A/chicken/Czech Republic/6527/2021	2021-04-01	H5N8	1858474/A/chicken/Czech Republic/6527/2021/2021-04-01/A / H5N8
1858482	A/duck/Czech Republic/5792-13/2021	2021-03-24	H5N8	1858482/A/duck/Czech Republic/5792-13/2021/2021-03-24/A / H5N8
1858490	A/duck/Czech Republic/5792-19/2021	2021-03-24	H5N8	1858490/A/duck/Czech Republic/5792-19/2021/2021-03-24/A / H5N8
1858498	A/chicken/Czech Republic/4980/2021	2021-03-12	H5N8	1858498/A/chicken/Czech Republic/4980/2021/2021-03-12/A / H5N8
1858506	A/duck/Czech Republic/5466/2021	2021-03-19	H5N8	1858506/A/duck/Czech Republic/5466/2021/2021-03-19/A / H5N8
1858514	A/duck/Czech Republic/5448/2021	2021-03-19	H5N8	1858514/A/duck/Czech Republic/5448/2021/2021-03-19/A / H5N8
1858522	A/australian brushturkey/Czech Republic/5904/2021	2021-03-25	H5N8	1858522/A/australian brushturkey/Czech Republic/5904/2021/2021-03-25/A / H5N8
1858530	A/duck/Czech Republic/5360-1/2021	2021-03-18	H5N8	1858530/A/duck/Czech Republic/5360-1/2021/2021-03-18/A / H5N8
1858538	A/duck/Czech Republic/5360-2/2021	2021-03-18	H5N8	1858538/A/duck/Czech Republic/5360-2/2021/2021-03-18/A / H5N8
1858546	A/chicken/Czech Republic/6542-2/2021	2021-04-03	H5N8	1858546/A/chicken/Czech Republic/6542-2/2021/2021-04-03/A / H5N8
1858572	A/swan/Lithuania/1258PG1_21VIR2606-2/2021	2021-02-26	H5N8	1858572/A/swan/Lithuania/1258PG1_21VIR2606-2/2021/2021-02-26/A / H5N8
1858580	A/swan/Lithuania/1298PG1_21VIR2606-3/2021	2021-02-26	H5N8	1858580/A/swan/Lithuania/1298PG1_21VIR2606-3/2021/2021-02-26/A / H5N8
1858588	A/swan/Lithuania/1842PG1_21VIR2606-5/2021	2021-03-19	H5N8	1858588/A/swan/Lithuania/1842PG1_21VIR2606-5/2021/2021-03-19/A / H5N8
1858596	A/swan/Lithuania/2306PG1_21VIR2606-7/2021	2021-03-19	H5N8	1858596/A/swan/Lithuania/2306PG1_21VIR2606-7/2021/2021-03-19/A / H5N8
1858604	A/chicken/Bulgaria/39_21VIR1454-3/2021	2021-02-01	H5N8	1858604/A/chicken/Bulgaria/39_21VIR1454-3/2021/2021-02-01/A / H5N8
1858612	A/pekin_duck/Bulgaria/48-3_21VIR1454-7/2021	2021-02-04	H5N8	1858612/A/pekin_duck/Bulgaria/48-3_21VIR1454-7/2021/2021-02-04/A / H5N8
1858620	A/chicken/Bulgaria/50-1_21VIR1454-9/2021	2021-02-08	H5N8	1858620/A/chicken/Bulgaria/50-1_21VIR1454-9/2021/2021-02-08/A / H5N8
1859503	A/duck/Czech Republic/7682-9/2021	2021-04-18	H5N8	1859503/A/duck/Czech Republic/7682-9/2021/2021-04-18/A / H5N8
1859511	A/duck/Czech Republic/7682-5/2021	2021-04-18	H5N8	1859511/A/duck/Czech Republic/7682-5/2021/2021-04-18/A / H5N8
1859519	A/duck/Czech Republic/7682-2/2021	2021-04-18	H5N8	1859519/A/duck/Czech Republic/7682-2/2021/2021-04-18/A / H5N8
1859527	A/duck/Czech Republic/7681-8/2021	2021-04-18	H5N8	1859527/A/duck/Czech Republic/7681-8/2021/2021-04-18/A / H5N8
1859535	A/duck/Czech Republic/7681-7/2021	2021-04-18	H5N8	1859535/A/duck/Czech Republic/7681-7/2021/2021-04-18/A / H5N8
1859543	A/duck/Czech Republic/7681-5/2021	2021-04-18	H5N8	1859543/A/duck/Czech Republic/7681-5/2021/2021-04-18/A / H5N8
1859551	A/duck/Czech Republic/7681-3/2021	2021-04-18	H5N8	1859551/A/duck/Czech Republic/7681-3/2021/2021-04-18/A / H5N8
1859559	A/duck/Czech Republic/7681-10/2021	2021-04-18	H5N8	1859559/A/duck/Czech Republic/7681-10/2021/2021-04-18/A / H5N8
1859567	A/duck/Czech Republic/6653-5/2021	2021-04-06	H5N8	1859567/A/duck/Czech Republic/6653-5/2021/2021-04-06/A / H5N8
1859575	A/duck/Czech Republic/6653-15/2021	2021-04-06	H5N8	1859575/A/duck/Czech Republic/6653-15/2021/2021-04-06/A / H5N8
1859583	A/goose/Czech Republic/5363-10/2021	2021-03-13	H5N8	1859583/A/goose/Czech Republic/5363-10/2021/2021-03-13/A / H5N8
1859591	A/chicken/Czech Republic/7100/2021	2021-04-08	H5N8	1859591/A/chicken/Czech Republic/7100/2021/2021-04-08/A / H5N8
1859635	A/Chicken/Sweden/SVA210420SZ0002/KN099429-IP22/2021	2021-04-20	H5N8	1859635/A/Chicken/Sweden/SVA210420SZ0002/KN099429-IP22/2021/2021-04-20/A / H5N8
1859645	A/mute_swan/Poland/MB131/2021	2021-02-15	H5N8	1859645/A/mute_swan/Poland/MB131/2021/2021-02-15/A / H5N8
1859653	A/mute_swan/Poland/MB189/2021	2021-02-22	H5N8	1859653/A/mute_swan/Poland/MB189/2021/2021-02-22/A / H5N8
1859661	A/mute_swan/Poland/MB268/2021	2021-03-03	H5N8	1859661/A/mute_swan/Poland/MB268/2021/2021-03-03/A / H5N8
1859669	A/mute_swan/Poland/MB272/2021	2021-03-06	H5N8	1859669/A/mute_swan/Poland/MB272/2021/2021-03-06/A / H5N8
1859680	A/common buzzard/Netherlands/21021278-002/2021	2021-01-05	H5N8	1859680/A/common buzzard/Netherlands/21021278-002/2021/2021-01-05/A / H5N8
1859689	A/common kestrel/Netherlands/21021301-039/2021	2021-01-08	H5N8	1859689/A/common kestrel/Netherlands/21021301-039/2021/2021-01-08/A / H5N8
1859697	A/common buzzard/Netherlands/21021497-001/2021	2021-01-10	H5N8	1859697/A/common buzzard/Netherlands/21021497-001/2021/2021-01-10/A / H5N8
1859705	A/sanderling/Netherlands/21021794-002/2021	2021-01-18	H5N8	1859705/A/sanderling/Netherlands/21021794-002/2021/2021-01-18/A / H5N8
1859713	A/barnacle goose/Netherlands/21022039-002/2021	2021-01-19	H5N8	1859713/A/barnacle goose/Netherlands/21022039-002/2021/2021-01-19/A / H5N8
1859721	A/common buzzard/Netherlands/21023939-001/2021	2021-02-21	H5N8	1859721/A/common buzzard/Netherlands/21023939-001/2021/2021-02-21/A / H5N8
1859737	A/barnacle goose/Netherlands/21024066-001/2021	2021-02-22	H5N1	1859737/A/barnacle goose/Netherlands/21024066-001/2021/2021-02-22/A / H5N1
1859745	A/wild goose/Netherlands/21024076-001/2021	2021-01-30	H5N8	1859745/A/wild goose/Netherlands/21024076-001/2021/2021-01-30/A / H5N8
1859753	A/common buzzard/Netherlands/21024357-002/2021	2021-02-22	H5N3	1859753/A/common buzzard/Netherlands/21024357-002/2021/2021-02-22/A / H5N3
1859761	A/barnacle goose/Netherlands/21024358-001/2021	2021-02-21	H5N8	1859761/A/barnacle goose/Netherlands/21024358-001/2021/2021-02-21/A / H5N8
1859769	A/gadwall/Netherlands/21024401-002/2021	2021-01-25	H5N8	1859769/A/gadwall/Netherlands/21024401-002/2021/2021-01-25/A / H5N8
1859777	A/common buzzard/Netherlands/21024712-002/2021	2021-03-04	H5N8	1859777/A/common buzzard/Netherlands/21024712-002/2021/2021-03-04/A / H5N8
1859785	A/barnacle goose/Netherlands/21024897-001/2021	2021-03-09	H5N8	1859785/A/barnacle goose/Netherlands/21024897-001/2021/2021-03-09/A / H5N8
1859793	A/peregrine falcon/Netherlands/21025108-001/2021	2021-03-10	H5N4	1859793/A/peregrine falcon/Netherlands/21025108-001/2021/2021-03-10/A / H5N4
1859801	A/common murre/Netherlands/21025491-002/2021	2021-03-17	H5N1	1859801/A/common murre/Netherlands/21025491-002/2021/2021-03-17/A / H5N1
1859809	A/barnacle goose/Netherlands/21025769-002/2021	2021-03-22	H5N1	1859809/A/barnacle goose/Netherlands/21025769-002/2021/2021-03-22/A / H5N1
1859817	A/common buzzard/Netherlands/21021187-001/2021	2021-01-04	H5N8	1859817/A/common buzzard/Netherlands/21021187-001/2021/2021-01-04/A / H5N8
1859825	A/barnacle goose/Netherlands/21023498-002/2021	2021-02-14	H5N8	1859825/A/barnacle goose/Netherlands/21023498-002/2021/2021-02-14/A / H5N8
1859833	A/barnacle goose/Netherlands/21023501-002/2021	2021-02-05	H5N8	1859833/A/barnacle goose/Netherlands/21023501-002/2021/2021-02-05/A / H5N8
1859841	A/peacock/Netherlands/21026542-001/2021	2021-04-07	H5N8	1859841/A/peacock/Netherlands/21026542-001/2021/2021-04-07/A / H5N8
1859909	A/chicken/Czech Republic/6151-2/2021	2021-03-29	H5N8	1859909/A/chicken/Czech Republic/6151-2/2021/2021-03-29/A / H5N8
1859919	A/barnacle goose/Netherlands/21027016-002/2021	2021-04-15	H5N1	1859919/A/barnacle goose/Netherlands/21027016-002/2021/2021-04-15/A / H5N1
1859927	A/white-tailed eagle/Netherlands/21027616-001/2021	2021-04-23	H5N1	1859927/A/white-tailed eagle/Netherlands/21027616-001/2021/2021-04-23/A / H5N1
1859935	A/barnacle goose/Netherlands/21028196-002/2021	2021-04-22	H5N1	1859935/A/barnacle goose/Netherlands/21028196-002/2021/2021-04-22/A / H5N1
1859943	A/red fox/Netherlands/21028774-002/2021	2021-05-17	H5N1	1859943/A/red fox/Netherlands/21028774-002/2021/2021-05-17/A / H5N1
1859951	A/red fox/Netherlands/21028774-004/2021	2021-05-17	H5N1	1859951/A/red fox/Netherlands/21028774-004/2021/2021-05-17/A / H5N1
1859962	A/turkey/Netherlands/21028936-001005/2021	2021-05-21	H5N8	1859962/A/turkey/Netherlands/21028936-001005/2021/2021-05-21/A / H5N8
1860029	A/knot_wader/Ireland/472_21VIR2956-1/2021	2021-01-01	H5N3	1860029/A/knot_wader/Ireland/472_21VIR2956-1/2021/2021-01-01/A / H5N3
1860037	A/knot_wader/Ireland/473_21VIR2956-2/2021	2021-01-01	H5N3	1860037/A/knot_wader/Ireland/473_21VIR2956-2/2021/2021-01-01/A / H5N3
1860045	A/yellow-legged_gull/Switzerland/15-0039_21VIR3035/2021	2021-02-01	H5N4	1860045/A/yellow-legged_gull/Switzerland/15-0039_21VIR3035/2021/2021-02-01/A / H5N4
1860053	A/seagull/Italy/21VIR2479/2021	2021-01-28	H5N8	1860053/A/seagull/Italy/21VIR2479/2021/2021-01-28/A / H5N8
1860061	A/anser_anser/Spain/102-8_21VIR1230-4/2021	2021-01-07	H5N8	1860061/A/anser_anser/Spain/102-8_21VIR1230-4/2021/2021-01-07/A / H5N8
1860069	A/anser_anser/Spain/297-1_21VIR1230-5/2021	2021-01-27	H5N8	1860069/A/anser_anser/Spain/297-1_21VIR1230-5/2021/2021-01-27/A / H5N8
1860077	A/ciconia_ciconia/Spain/102-1_21VIR1230-2/2021	2021-01-07	H5N8	1860077/A/ciconia_ciconia/Spain/102-1_21VIR1230-2/2021/2021-01-07/A / H5N8
1860085	A/peregrine_falcon/Spain/3365-1_21VIR1230-1/2020	2020-11-20	H5N8	1860085/A/peregrine_falcon/Spain/3365-1_21VIR1230-1/2020/2020-11-20/A / H5N8
1860093	A/duck/Romania/10202_21VIR2593-31/2021	2021-01-13	H5N8	1860093/A/duck/Romania/10202_21VIR2593-31/2021/2021-01-13/A / H5N8
1860101	A/duck/Romania/10205-t4_21VIR2593-3/2021	2021-01-13	H5N8	1860101/A/duck/Romania/10205-t4_21VIR2593-3/2021/2021-01-13/A / H5N8
1860109	A/goose/Romania/10205-t3_21VIR2593-7/2021	2021-01-13	H5N8	1860109/A/goose/Romania/10205-t3_21VIR2593-7/2021/2021-01-13/A / H5N8
1860117	A/goose/Romania/10205-t5_21VIR2593-8/2021	2021-01-13	H5N8	1860117/A/goose/Romania/10205-t5_21VIR2593-8/2021/2021-01-13/A / H5N8
1860125	A/goose/Romania/10330_21VIR2593-35/2021	2021-01-19	H5N8	1860125/A/goose/Romania/10330_21VIR2593-35/2021/2021-01-19/A / H5N8
1860133	A/hawk/Romania/10363_21VIR2593-11/2021	2021-01-22	H5N8	1860133/A/hawk/Romania/10363_21VIR2593-11/2021/2021-01-22/A / H5N8
1860141	A/whooper_swan/Romania/10122_21VIR2593-23/2021	2021-01-08	H5N5	1860141/A/whooper_swan/Romania/10122_21VIR2593-23/2021/2021-01-08/A / H5N5
1860149	A/whooper_swan/Romania/10171_21VIR2593-15/2021	2021-01-12	H5N5	1860149/A/whooper_swan/Romania/10171_21VIR2593-15/2021/2021-01-12/A / H5N5
1860157	A/whooper_swan/Romania/10213_21VIR2593-27/2021	2021-01-14	H5N5	1860157/A/whooper_swan/Romania/10213_21VIR2593-27/2021/2021-01-14/A / H5N5
1860165	A/whooper_swan/Romania/10362_21VIR2593-20/2021	2021-01-22	H5N5	1860165/A/whooper_swan/Romania/10362_21VIR2593-20/2021/2021-01-22/A / H5N5
1860221	A/peregrine_falcon/Northern_Ireland/21VIR1662-3/2021	2021-01-25	H5N3	1860221/A/peregrine_falcon/Northern_Ireland/21VIR1662-3/2021/2021-01-25/A / H5N3
1862697	A/western jackdaw/SVA210317SZ0321/KN001057/E-2021	2021-03-16	H5N8	1862697/A/western jackdaw/SVA210317SZ0321/KN001057/E-2021/2021-03-16/A / H5N8
1862712	A/barnacle goose/Netherlands/21027357-002/2021	2021-04-20	H5N1	1862712/A/barnacle goose/Netherlands/21027357-002/2021/2021-04-20/A / H5N1
1862720	A/barnacle goose/Netherlands/21028534-002/2021	2021-05-13	H5N1	1862720/A/barnacle goose/Netherlands/21028534-002/2021/2021-05-13/A / H5N1
1863012	A/goose/Netherlands/21028502-002/21028502/2021	2021-05-09	H5N1	1863012/A/goose/Netherlands/21028502-002/21028502/2021/2021-05-09/A / H5N1
1863828	A/western marsh harrier/Netherlands/21028606-002/2021	2021-05-07	H5N1	1863828/A/western marsh harrier/Netherlands/21028606-002/2021/2021-05-07/A / H5N1
1866607	A/common buzzard/Sweden/SVA210323SZ0426/KN001120/O-2021	2021-03-14	H5N8	1866607/A/common buzzard/Sweden/SVA210323SZ0426/KN001120/O-2021/2021-03-14/A / H5N8
1868454	A/chicken/Czech Republic/10251-1/2021	2021-05-16	H5N8	1868454/A/chicken/Czech Republic/10251-1/2021/2021-05-16/A / H5N8
1868462	A/chicken/Czech Republic/10251-2/2021	2021-05-31	H5N8	1868462/A/chicken/Czech Republic/10251-2/2021/2021-05-31/A / H5N8
1868470	A/chicken/Czech Republic/10405/2021	2021-05-17	H5N8	1868470/A/chicken/Czech Republic/10405/2021/2021-05-17/A / H5N8
1873657	A/chicken/Poland/476/2020(H5N8)	2020-12-04	H5N8	1873657/A/chicken/Poland/476/2020(H5N8)/2020-12-04/A / H5N8
1875195	A/Towny owel/Sweden/SVAU210406SZ0042/KN001362/M-2021	2021-04-06	H5N8	1875195/A/Towny owel/Sweden/SVAU210406SZ0042/KN001362/M-2021/2021-04-06/A / H5N8
1877837	A/White-Tailed Eagle/Sweden/SVA210528SZ0223/KN002027/AB-2021	2021-05-25	H5N1	1877837/A/White-Tailed Eagle/Sweden/SVA210528SZ0223/KN002027/AB-2021/2021-05-25/A / H5N1
1877878	A/white_stork/Poland/MB391/2021	2021-04-20	H5N1	1877878/A/white_stork/Poland/MB391/2021/2021-04-20/A / H5N1
1882774	A/common buzzard/Sweden/SVA210510SZ0206/FB001829/C-2021	2021-05-21	H5N8	1882774/A/common buzzard/Sweden/SVA210510SZ0206/FB001829/C-2021/2021-05-21/A / H5N8
1882782	A/barnacle goose/Sweden/SVA210511SZ0567/FB001840/M-2021	2021-05-11	H5N1	1882782/A/barnacle goose/Sweden/SVA210511SZ0567/FB001840/M-2021/2021-05-11/A / H5N1
1882942	A/European herring gull/Sweden/SVA210617SZ0354/FB002251/I-2021	2021-06-17	H5N8	1882942/A/European herring gull/Sweden/SVA210617SZ0354/FB002251/I-2021/2021-06-17/A / H5N8
1882960	A/barnacle goose/Denmark/14139-1/2020	2020-11-04	H5N8	1882960/A/barnacle goose/Denmark/14139-1/2020/2020-11-04/A / H5N8
1882967	A/barnacle goose/Denmark/14139-2/2020	2020-11-04	H5N8	1882967/A/barnacle goose/Denmark/14139-2/2020/2020-11-04/A / H5N8
1882977	A/barnacle goose/Denmark/14139-3/2020	2020-11-04	H5N8	1882977/A/barnacle goose/Denmark/14139-3/2020/2020-11-04/A / H5N8
1882987	A/black-headed gull/Denmark/14139-4/2020	2020-11-04	H5N8	1882987/A/black-headed gull/Denmark/14139-4/2020/2020-11-04/A / H5N8
1882995	A/barnacle goose/Denmark/14534-1/2020	2020-11-04	H5N8	1882995/A/barnacle goose/Denmark/14534-1/2020/2020-11-04/A / H5N8
1883003	A/barnacle goose/Denmark/14537-1/2020	2020-11-04	H5N8	1883003/A/barnacle goose/Denmark/14537-1/2020/2020-11-04/A / H5N8
1883011	A/barnacle goose/Denmark/14536-1/2020	2020-11-05	H5N8	1883011/A/barnacle goose/Denmark/14536-1/2020/2020-11-05/A / H5N8
1883019	A/barnacle goose/Denmark/14538-1/2020	2020-11-15	H5N8	1883019/A/barnacle goose/Denmark/14538-1/2020/2020-11-15/A / H5N8
1883027	A/peregrine falcon/Denmark/14596-1/2020	2020-11-06	H5N8	1883027/A/peregrine falcon/Denmark/14596-1/2020/2020-11-06/A / H5N8
1883035	A/common buzzard/Denmark/14600-1/2020	2020-11-06	H5N8	1883035/A/common buzzard/Denmark/14600-1/2020/2020-11-06/A / H5N8
1883043	A/barnacle goose/Denmark/14600-2/2020	2020-11-07	H5N8	1883043/A/barnacle goose/Denmark/14600-2/2020/2020-11-07/A / H5N8
1883052	A/barnacle goose/Denmark/14599-1/2020	2020-11-07	H5N8	1883052/A/barnacle goose/Denmark/14599-1/2020/2020-11-07/A / H5N8
1883060	A/graylag goose/Denmark/14535-1/2020	2020-11-09	H5N8	1883060/A/graylag goose/Denmark/14535-1/2020/2020-11-09/A / H5N8
1883068	A/chicken/Denmark/14819-6/2020	2020-11-15	H5N8	1883068/A/chicken/Denmark/14819-6/2020/2020-11-15/A / H5N8
1883270	A/common eider/Sweden/SVA210617SZ0354/FB002252/I-2021	2021-06-17	H5N8	1883270/A/common eider/Sweden/SVA210617SZ0354/FB002252/I-2021/2021-06-17/A / H5N8
1883277	A/common eider/Sweden/SVA210617SZ0354/FB002253/I-2021	2021-06-17	H5N8	1883277/A/common eider/Sweden/SVA210617SZ0354/FB002253/I-2021/2021-06-17/A / H5N8
1883285	A/peregrine falcon/Sweden/SVA210309SZ0403/FB000851/K-2021	2021-03-02	H5N4	1883285/A/peregrine falcon/Sweden/SVA210309SZ0403/FB000851/K-2021/2021-03-02/A / H5N4
1883381	A/barnacle goose/Sweden/SVA210423SZ0250/FB001648/M-2021	2021-01-19	H5N8	1883381/A/barnacle goose/Sweden/SVA210423SZ0250/FB001648/M-2021/2021-01-19/A / H5N8
1883391	A/barnacle goose/Sweden/SVA210423SZ0252/FB001647/M2021	2021-01-06	H5N8	1883391/A/barnacle goose/Sweden/SVA210423SZ0252/FB001647/M2021/2021-01-06/A / H5N8
1883403	A/European_herring_gull/Bulgaria/222_21VIR4270-1/2021	2021-03-30	H5N5	1883403/A/European_herring_gull/Bulgaria/222_21VIR4270-1/2021/2021-03-30/A / H5N5
1883411	A/grey_heron/Bulgaria/223_21VIR4270-2/2021	2021-03-30	H5N5	1883411/A/grey_heron/Bulgaria/223_21VIR4270-2/2021/2021-03-30/A / H5N5
1883419	A/chicken/Bulgaria/274-5_21VIR4270-4/2021	2021-04-23	H5N8	1883419/A/chicken/Bulgaria/274-5_21VIR4270-4/2021/2021-04-23/A / H5N8
1883427	A/chicken/Bulgaria/275-4_21VIR4270-6/2021	2021-04-26	H5N8	1883427/A/chicken/Bulgaria/275-4_21VIR4270-6/2021/2021-04-26/A / H5N8
1883435	A/chicken/Bulgaria/297-2_21VIR4270-8/2021	2021-05-05	H5N8	1883435/A/chicken/Bulgaria/297-2_21VIR4270-8/2021/2021-05-05/A / H5N8
1883443	A/chicken/Bulgaria/298-1_21VIR4270-9/2021	2021-05-05	H5N8	1883443/A/chicken/Bulgaria/298-1_21VIR4270-9/2021/2021-05-05/A / H5N8
1883451	A/duck/Poland/H160_21RS1385-1/2021	2021-03-05	H5N8	1883451/A/duck/Poland/H160_21RS1385-1/2021/2021-03-05/A / H5N8
1883459	A/duck/Poland/H542_21RS1385-2/2021	2021-04-09	H5N8	1883459/A/duck/Poland/H542_21RS1385-2/2021/2021-04-09/A / H5N8
1883467	A/chicken/Poland/H1124_21RS1385-3/2021	2021-05-11	H5N8	1883467/A/chicken/Poland/H1124_21RS1385-3/2021/2021-05-11/A / H5N8
1883475	A/goose/Poland/H1044_21RS1385-4/2021	2021-05-05	H5N8	1883475/A/goose/Poland/H1044_21RS1385-4/2021/2021-05-05/A / H5N8
1883483	A/duck/Poland/H1029_21RS1385-5/2021	2021-05-01	H5N8	1883483/A/duck/Poland/H1029_21RS1385-5/2021/2021-05-01/A / H5N8
1883491	A/goose/Poland/H1036_21RS1385-6/2021	2021-05-03	H5N8	1883491/A/goose/Poland/H1036_21RS1385-6/2021/2021-05-03/A / H5N8
1883499	A/chicken/Poland/H812_21RS1385-7/2021	2021-04-20	H5N8	1883499/A/chicken/Poland/H812_21RS1385-7/2021/2021-04-20/A / H5N8
1883507	A/chicken/Poland/H293_21RS1385-8/2021	2021-03-23	H5N8	1883507/A/chicken/Poland/H293_21RS1385-8/2021/2021-03-23/A / H5N8
1883515	A/chicken/Poland/H984_21RS1385-9/2021	2021-04-28	H5N8	1883515/A/chicken/Poland/H984_21RS1385-9/2021/2021-04-28/A / H5N8
1883523	A/chicken/Poland/H1161_21RS1385-10/2021	2021-05-13	H5N8	1883523/A/chicken/Poland/H1161_21RS1385-10/2021/2021-05-13/A / H5N8
1883531	A/white_stork/Poland/MB412_21RS1385-11/2021	2021-05-02	H5N8	1883531/A/white_stork/Poland/MB412_21RS1385-11/2021/2021-05-02/A / H5N8
1883539	A/chicken/Poland/H712_21RS1385-12/2021	2021-04-16	H5N8	1883539/A/chicken/Poland/H712_21RS1385-12/2021/2021-04-16/A / H5N8
1883547	A/chicken/Poland/H1084_21RS1385-13/2021	2021-05-07	H5N8	1883547/A/chicken/Poland/H1084_21RS1385-13/2021/2021-05-07/A / H5N8
1883555	A/turkey/Poland/H1184_21RS1385-14/2021	2021-05-14	H5N8	1883555/A/turkey/Poland/H1184_21RS1385-14/2021/2021-05-14/A / H5N8
1883563	A/turkey/Poland/H1168_21RS1385-15/2021	2021-05-13	H5N8	1883563/A/turkey/Poland/H1168_21RS1385-15/2021/2021-05-13/A / H5N8
1883571	A/chicken/Poland/H928_21RS1385-16/2021	2021-04-25	H5N8	1883571/A/chicken/Poland/H928_21RS1385-16/2021/2021-04-25/A / H5N8
1883579	A/duck/Poland/H515_21RS1385-17/2021	2021-04-07	H5N8	1883579/A/duck/Poland/H515_21RS1385-17/2021/2021-04-07/A / H5N8
1883587	A/duck/Poland/H514_21RS1385-18/2021	2021-04-07	H5N8	1883587/A/duck/Poland/H514_21RS1385-18/2021/2021-04-07/A / H5N8
1883595	A/mute_swan/Poland/MB396_21RS1385-19/2021	2021-04-22	H5N8	1883595/A/mute_swan/Poland/MB396_21RS1385-19/2021/2021-04-22/A / H5N8
1883603	A/turkey/Poland/H1289_21RS1385-20/2021	2021-05-24	H5N8	1883603/A/turkey/Poland/H1289_21RS1385-20/2021/2021-05-24/A / H5N8
1883611	A/chicken/Austria/21052483_21VIR3291-1/2021	2021-04-27	H5N8	1883611/A/chicken/Austria/21052483_21VIR3291-1/2021/2021-04-27/A / H5N8
1883619	A/mute_swan/Romania/11981-1_21VIR3163-5/2021	2021-04-08	H5N5	1883619/A/mute_swan/Romania/11981-1_21VIR3163-5/2021/2021-04-08/A / H5N5
1883627	A/mute_swan/Romania/11981-2_21VIR3163-6/2021	2021-04-08	H5N8	1883627/A/mute_swan/Romania/11981-2_21VIR3163-6/2021/2021-04-08/A / H5N8
1883635	A/chicken/Romania/12448_21VIR3734-3/2021	2021-05-05	H5N8	1883635/A/chicken/Romania/12448_21VIR3734-3/2021/2021-05-05/A / H5N8
1883789	A/barnacle goose/Sweden/SVA210210SZ0372/FB000374/M-2021	2021-02-01	H5N8	1883789/A/barnacle goose/Sweden/SVA210210SZ0372/FB000374/M-2021/2021-02-01/A / H5N8
1883830	A/whooper swan/Sweden/SVA210331SZ0441/FB0001325/W-2021	2021-03-29	H5N8	1883830/A/whooper swan/Sweden/SVA210331SZ0441/FB0001325/W-2021/2021-03-29/A / H5N8
1883843	A/Canada goose/Sweden/SVA210331SZ/FB001326/W-2021	2021-03-25	H5N8	1883843/A/Canada goose/Sweden/SVA210331SZ/FB001326/W-2021/2021-03-25/A / H5N8
1883846	A/Canada goose/Sweden/SVA210407SZ0510/FB001379/O-2021	2021-04-06	H5N8	1883846/A/Canada goose/Sweden/SVA210407SZ0510/FB001379/O-2021/2021-04-06/A / H5N8
1883858	A/dalmatian pelican/Greece/47t_21VIR3735-3/2021	2021-03-22	H5N8	1883858/A/dalmatian pelican/Greece/47t_21VIR3735-3/2021/2021-03-22/A / H5N8
1883866	A/partridge/Kosovo/96_21VIR5162-14/2021	2021-05-31	H5N8	1883866/A/partridge/Kosovo/96_21VIR5162-14/2021/2021-05-31/A / H5N8
1883874	A/chicken/Kosovo/97_21VIR5162-15/2021	2021-05-31	H5N8	1883874/A/chicken/Kosovo/97_21VIR5162-15/2021/2021-05-31/A / H5N8
1883882	A/chicken/Kosovo/98_21VIR5162-16/2021	2021-05-31	H5N8	1883882/A/chicken/Kosovo/98_21VIR5162-16/2021/2021-05-31/A / H5N8
1883890	A/duck/Kosovo/107_21VIR5162-17/2021	2021-06-02	H5N8	1883890/A/duck/Kosovo/107_21VIR5162-17/2021/2021-06-02/A / H5N8
1883898	A/chicken/Kosovo/113_21VIR5162-19/2021	2021-06-03	H5N8	1883898/A/chicken/Kosovo/113_21VIR5162-19/2021/2021-06-03/A / H5N8
1883906	A/chicken/Kosovo/82_21VIR5162-1/2021	2021-05-19	H5N8	1883906/A/chicken/Kosovo/82_21VIR5162-1/2021/2021-05-19/A / H5N8
1883914	A/chicken/Kosovo/84_21VIR5162-2/2021	2021-05-25	H5N8	1883914/A/chicken/Kosovo/84_21VIR5162-2/2021/2021-05-25/A / H5N8
1883922	A/chicken/Kosovo/90_21VIR5162-4/2021	2021-05-25	H5N8	1883922/A/chicken/Kosovo/90_21VIR5162-4/2021/2021-05-25/A / H5N8
1883930	A/chicken/Kosovo/104_21VIR5162-7/2021	2021-06-01	H5N8	1883930/A/chicken/Kosovo/104_21VIR5162-7/2021/2021-06-01/A / H5N8
1883938	A/chicken/Albania/2574_21VIR5387-1/2021	2021-05-31	H5N8	1883938/A/chicken/Albania/2574_21VIR5387-1/2021/2021-05-31/A / H5N8
1883946	A/chicken/Albania/3816_21VIR5387-2/2021	2021-06-04	H5N8	1883946/A/chicken/Albania/3816_21VIR5387-2/2021/2021-06-04/A / H5N8
1883974	A/Turkey/Hungary/16603/2021 (H5N1)	2021-04-13	H5N1	1883974/A/Turkey/Hungary/16603/2021 (H5N1)/2021-04-13/A / H5N1
1883990	A/swan/Hungary/9638/2021 (H5N8)	2021-03-08	H5N8	1883990/A/swan/Hungary/9638/2021 (H5N8)/2021-03-08/A / H5N8
1883997	A/eagle/Hungary/8569/2021 (H5N5)	2021-03-08	H5N5	1883997/A/eagle/Hungary/8569/2021 (H5N5)/2021-03-08/A / H5N5
1884007	A/common buzzard/Sweden/SVA210415SZ0338/FB001522/O-2021	2021-03-25	H5N8	1884007/A/common buzzard/Sweden/SVA210415SZ0338/FB001522/O-2021/2021-03-25/A / H5N8
1884023	A/whooper swan/Sweden/SVA210420SZ0485/FB0001581/W-2021	2021-04-15	H5N8	1884023/A/whooper swan/Sweden/SVA210420SZ0485/FB0001581/W-2021/2021-04-15/A / H5N8
1884039	A/mute_swan/Austria/21051907_21VIR3291-6/2021	2021-04-27	H5N8	1884039/A/mute_swan/Austria/21051907_21VIR3291-6/2021/2021-04-27/A / H5N8
1884047	A/mute_swan/Austria/21051907_21VIR3291-7/2021	2021-04-27	H5N8	1884047/A/mute_swan/Austria/21051907_21VIR3291-7/2021/2021-04-27/A / H5N8
1884054	A/turkey/Kosovo/90_21VIR5162-5/2021	2021-05-25	H5N8	1884054/A/turkey/Kosovo/90_21VIR5162-5/2021/2021-05-25/A / H5N8
1884058	A/common buzzard/Sweden/SVA210505SZ0374/FB0001789/M-2021	2021-04-04	H5N8	1884058/A/common buzzard/Sweden/SVA210505SZ0374/FB0001789/M-2021/2021-04-04/A / H5N8
1884066	A/whooper swan/Sweden/SVA2100329SZ0210/FB0001277/H-2021	2021-07-06	H5N5	1884066/A/whooper swan/Sweden/SVA2100329SZ0210/FB0001277/H-2021/2021-07-06/A / H5N5
1884817	A/Canada Goose/Sweden/SVA210330SZ0426/FB001307/E-2021	2021-03-24	H5N8	1884817/A/Canada Goose/Sweden/SVA210330SZ0426/FB001307/E-2021/2021-03-24/A / H5N8
1884825	A/Mute Swan/Sweden/SVA210330SZ0417/FB001305/D-2021	2021-03-30	H5N5	1884825/A/Mute Swan/Sweden/SVA210330SZ0417/FB001305/D-2021/2021-03-30/A / H5N5
1884838	A/peregrine falcon/Sweden/SVA210325SZ0348/FP001210/H-2021	2021-03-05	H5N4	1884838/A/peregrine falcon/Sweden/SVA210325SZ0348/FP001210/H-2021/2021-03-05/A / H5N4
1884846	A/Greylag goose/Sweden/SVA210324SZ0403/FB001169/N-2021	2021-03-03	H5N8	1884846/A/Greylag goose/Sweden/SVA210324SZ0403/FB001169/N-2021/2021-03-03/A / H5N8
1884854	A/common buzzard/Sweden/SVA10324SZ0359/FB001163/M-2021	2021-03-17	H5N8	1884854/A/common buzzard/Sweden/SVA10324SZ0359/FB001163/M-2021/2021-03-17/A / H5N8
1884862	A/common buzzard/Sweden/SVA210323SZ0426/FB001120/O-2021	2021-03-14	H5N8	1884862/A/common buzzard/Sweden/SVA210323SZ0426/FB001120/O-2021/2021-03-14/A / H5N8
1884871	A/whooper swan/Sweden/SVA210318SZ0304/FB0001089/M-2021	2021-03-10	H5N8	1884871/A/whooper swan/Sweden/SVA210318SZ0304/FB0001089/M-2021/2021-03-10/A / H5N8
1884904	A/common eider/Sweden/SVA210729SZ0320/FB002613/I-2021	2021-07-19	H5N8	1884904/A/common eider/Sweden/SVA210729SZ0320/FB002613/I-2021/2021-07-19/A / H5N8
1884912	A/common eider/Sweden/SVA210729SZ0323/FB002615/I-2021	2021-07-19	H5N8	1884912/A/common eider/Sweden/SVA210729SZ0323/FB002615/I-2021/2021-07-19/A / H5N8
1889183	A/Mallard/Sweden/SVA210827SZ0252/KN002973/D-2021	2021-08-26	H5N8	1889183/A/Mallard/Sweden/SVA210827SZ0252/KN002973/D-2021/2021-08-26/A / H5N8
1889191	A/Mallard/Sweden/SVA210827SZ0252/KN002974/D-2021	2021-08-26	H5N8	1889191/A/Mallard/Sweden/SVA210827SZ0252/KN002974/D-2021/2021-08-26/A / H5N8
1916408	A/red_fox/England/AVP-M1-21-01/2020	2020-12-08	H5N8	1916408/A/red_fox/England/AVP-M1-21-01/2020/2020-12-08/A / H5N8
1916420	A/seal/England/AVP-031141/2020	2020-12-08	H5N8	1916420/A/seal/England/AVP-031141/2020/2020-12-08/A / H5N8
1917364	A/Meleagris gallopavo/Belgium/11293_001/2021	2021-08-30	H5N8	1917364/A/Meleagris gallopavo/Belgium/11293_001/2021/2021-08-30/A / H5N8
1918755	A/common pheasant /Sweden/SVA210923SZ0341/KN000365/M-2021-H5N1	2021-09-22	H5N1	1918755/A/common pheasant /Sweden/SVA210923SZ0341/KN000365/M-2021-H5N1/2021-09-22/A / H5N1
1918763	A/common pheasant /Sweden/SVA210923SZ0341/KN000366/M-2021	2021-09-22	H5N1	1918763/A/common pheasant /Sweden/SVA210923SZ0341/KN000366/M-2021/2021-09-22/A / H5N1
1918887	A/seal/Germany-SH/AI05373/2021	2021-08-15	H5N8	1918887/A/seal/Germany-SH/AI05373/2021/2021-08-15/A / H5N8
1918895	A/seal/Germany-SH/AI05377/2021	2021-08-18	H5N8	1918895/A/seal/Germany-SH/AI05377/2021/2021-08-18/A / H5N8
1918905	A/seal/Germany-SH/AI05379/2021	2021-08-19	H5N8	1918905/A/seal/Germany-SH/AI05379/2021/2021-08-19/A / H5N8
1919292	A/chicken/Luxembourg/21168413/2021	2021-09-03	H5N8	1919292/A/chicken/Luxembourg/21168413/2021 /2021-09-03/A / H5N8
1919575	A/barnacle goose/Germany-SH/AI02168/2020	2020-10-28	H5N8	1919575/A/barnacle goose/Germany-SH/AI02168/2020/2020-10-28/A / H5N8
1919583	A/peregrine falcon/Germany-SH/AI02162/2020	2020-10-26	H5N8	1919583/A/peregrine falcon/Germany-SH/AI02162/2020/2020-10-26/A / H5N8
1919591	A/barnacle goose/Germany-SH/AI02172/2020	2020-10-30	H5N8	1919591/A/barnacle goose/Germany-SH/AI02172/2020/2020-10-30/A / H5N8
1919599	A/Eurasian wigeon/Germany-SH/AI02176/2020	2020-10-30	H5N8	1919599/A/Eurasian wigeon/Germany-SH/AI02176/2020/2020-10-30/A / H5N8
1919612	A/barnacle goose/Germany-SH/AI02180/2020	2020-11-01	H5N8	1919612/A/barnacle goose/Germany-SH/AI02180/2020/2020-11-01/A / H5N8
1919620	A/herring gull/Germany-HH/AI02182/2020	2020-11-02	H5N8	1919620/A/herring gull/Germany-HH/AI02182/2020 /2020-11-02/A / H5N8
1919634	A/barnacle goose/Germany-SH/AI02190/2020	2020-11-02	H5N8	1919634/A/barnacle goose/Germany-SH/AI02190/2020/2020-11-02/A / H5N8
1919644	A/wild goose/Germany-SH/AI02194/2020	2020-11-02	H5N8	1919644/A/wild goose/Germany-SH/AI02194/2020/2020-11-02/A / H5N8
1919675	A/barnacle goose/Germany-SH/AI02199/2020	2020-11-03	H5N8	1919675/A/barnacle goose/Germany-SH/AI02199/2020/2020-11-03/A / H5N8
1919683	A/greylag goose/Germany-SH/AI02207/2020	2020-11-03	H5N8	1919683/A/greylag goose/Germany-SH/AI02207/2020/2020-11-03/A / H5N8
1919691	A/chicken/Germany-MV/AI02431/2020	2020-11-09	H5N5	1919691/A/chicken/Germany-MV/AI02431/2020 /2020-11-09/A / H5N5
1919700	A/domestic goose/Germany-SH/AI02884/2020	2020-11-18	H5N8	1919700/A/domestic goose/Germany-SH/AI02884/2020/2020-11-18/A / H5N8
1919715	A/Eurasian oystercatcher/Germany-SH/AI02269/2020	2020-11-06	H5N8	1919715/A/Eurasian oystercatcher/Germany-SH/AI02269/2020/2020-11-06/A / H5N8
1919737	A/herring gull/Germany-MV/AI02300/2020	2020-11-02	H5N8	1919737/A/herring gull/Germany-MV/AI02300/2020/2020-11-02/A / H5N8
1919760	A/barnacle goose/Germany-SH/AI02379/2020	2020-11-06	H5N8	1919760/A/barnacle goose/Germany-SH/AI02379/2020/2020-11-06/A / H5N8
1919768	A/turkey/Germany-NI/AI03453/2020	2020-12-21	H5N8	1919768/A/turkey/Germany-NI/AI03453/2020/2020-12-21/A / H5N8
1919776	A/turkey/Germany-NI/AI03584/2020	2020-12-23	H5N8	1919776/A/turkey/Germany-NI/AI03584/2020 /2020-12-23/A / H5N8
1919784	A/turkey/Germany-NI/AI03594/2020	2020-12-25	H5N8	1919784/A/turkey/Germany-NI/AI03594/2020 /2020-12-25/A / H5N8
1919794	A/turkey/Germany-NI/AI03599/2020	2020-12-26	H5N8	1919794/A/turkey/Germany-NI/AI03599/2020/2020-12-26/A / H5N8
1919802	A/turkey/Germany-NI/AI03606/2020	2020-12-26	H5N8	1919802/A/turkey/Germany-NI/AI03606/2020 /2020-12-26/A / H5N8
1919810	A/turkey/Germany-NI/AI03609/2020	2020-12-26	H5N8	1919810/A/turkey/Germany-NI/AI03609/2020/2020-12-26/A / H5N8
1919818	A/turkey/Germany-NI/AI00016/2021	2020-12-31	H5N8	1919818/A/turkey/Germany-NI/AI00016/2021/2020-12-31/A / H5N8
1919826	A/turkey/Germany-NI/AI00038/2021	2021-01-02	H5N8	1919826/A/turkey/Germany-NI/AI00038/2021/2021-01-02/A / H5N8
1919834	A/turkey/Germany-NI/AI00042/2021	2021-01-02	H5N8	1919834/A/turkey/Germany-NI/AI00042/2021/2021-01-02/A / H5N8
1919842	A/turkey/Germany-NI/AI03452/2020	2020-12-21	H5N8	1919842/A/turkey/Germany-NI/AI03452/2020 /2020-12-21/A / H5N8
1919850	A/turkey/Germany-NI/AI03654/2020	2020-12-29	H5N8	1919850/A/turkey/Germany-NI/AI03654/2020/2020-12-29/A / H5N8
1919858	A/turkey/Germany-NI/AI03432/2020	2020-12-20	H5N8	1919858/A/turkey/Germany-NI/AI03432/2020 /2020-12-20/A / H5N8
1919866	A/turkey/Germany-NI/AI00063/2021	2021-01-04	H5N8	1919866/A/turkey/Germany-NI/AI00063/2021/2021-01-04/A / H5N8
1919874	A/turkey/Germany-NI/AI00072/2021	2021-01-04	H5N8	1919874/A/turkey/Germany-NI/AI00072/2021/2021-01-04/A / H5N8
1919882	A/domestic duck/Germany-NI/AI00079/2021	2021-01-04	H5N8	1919882/A/domestic duck/Germany-NI/AI00079/2021/2021-01-04/A / H5N8
1919914	A/turkey/Germany-NI/AI00402/2021	2021-01-06	H5N8	1919914/A/turkey/Germany-NI/AI00402/2021/2021-01-06/A / H5N8
1919922	A/turkey/Germany-NI/AI00406/2021	2021-01-06	H5N8	1919922/A/turkey/Germany-NI/AI00406/2021/2021-01-06/A / H5N8
1919930	A/turkey/Germany-NI/AI00429/2021	2021-01-08	H5N8	1919930/A/turkey/Germany-NI/AI00429/2021/2021-01-08/A / H5N8
1919938	A/turkey/Germany-NI/AI00439/2021	2021-01-11	H5N8	1919938/A/turkey/Germany-NI/AI00439/2021/2021-01-11/A / H5N8
1919946	A/wild goose/Germany-NI/AI03220/2020	2020-12-10	H5N8	1919946/A/wild goose/Germany-NI/AI03220/2020/2020-12-10/A / H5N8
1919954	A/wild goose/Germany-NI/AI03473/2020	2020-12-17	H5N8	1919954/A/wild goose/Germany-NI/AI03473/2020/2020-12-17/A / H5N8
1919972	A/bean goose/Germany-BB/AI00444/2021	2020-12-21	H5N8	1919972/A/bean goose/Germany-BB/AI00444/2021/2020-12-21/A / H5N8
1919980	A/chicken/Germany-MV/AI00539/2021	2021-01-12	H5N8	1919980/A/chicken/Germany-MV/AI00539/2021/2021-01-12/A / H5N8
1919988	A/chicken/Germany-NI/AI00547/2021	2021-01-12	H5N8	1919988/A/chicken/Germany-NI/AI00547/2021/2021-01-12/A / H5N8
1919996	A/turkey/Germany-NI/AI00589/2021	2021-01-12	H5N8	1919996/A/turkey/Germany-NI/AI00589/2021/2021-01-12/A / H5N8
1920016	A/turkey/Germany-MV/AI00909/2021	2021-01-26	H5N8	1920016/A/turkey/Germany-MV/AI00909/2021/2021-01-26/A / H5N8
1920024	A/turkey/Germany-MV/AI01015/2021	2021-01-28	H5N8	1920024/A/turkey/Germany-MV/AI01015/2021/2021-01-28/A / H5N8
1920032	A/turkey/Germany-BB/AI01023/2021	2021-01-30	H5N8	1920032/A/turkey/Germany-BB/AI01023/2021 /2021-01-30/A / H5N8
1920040	A/mallard/Germany-MV/AI00639/2021	2021-01-20	H5N8	1920040/A/mallard/Germany-MV/AI00639/2021/2021-01-20/A / H5N8
1920051	A/wild goose/Germany-NI/AI00855/2021	2021-01-20	H5N8	1920051/A/wild goose/Germany-NI/AI00855/2021/2021-01-20/A / H5N8
1920059	A/domestic duck/Germany-NI/AI00646/2021	2021-01-19	H5N8	1920059/A/domestic duck/Germany-NI/AI00646/2021/2021-01-19/A / H5N8
1920067	A/turkey/Germany-NI/AI00647/2021	2021-01-20	H5N8	1920067/A/turkey/Germany-NI/AI00647/2021/2021-01-20/A / H5N8
1920075	A/wild goose/Germany-NI/AI00625/2021	2021-01-12	H5N8	1920075/A/wild goose/Germany-NI/AI00625/2021/2021-01-12/A / H5N8
1920083	A/turkey/Germany-NI/AI00621/2021	2021-01-17	H5N8	1920083/A/turkey/Germany-NI/AI00621/2021/2021-01-17/A / H5N8
1920091	A/turkey/Germany-NI/AI00612/2021	2021-01-15	H5N8	1920091/A/turkey/Germany-NI/AI00612/2021 /2021-01-15/A / H5N8
1920099	A/turkey/Germany-NI/AI00616/2021	2021-01-15	H5N8	1920099/A/turkey/Germany-NI/AI00616/2021/2021-01-15/A / H5N8
1920107	A/turkey/Germany-NI/AI00591/2021	2021-01-14	H5N8	1920107/A/turkey/Germany-NI/AI00591/2021 /2021-01-14/A / H5N8
1920115	A/wild duck/Germany-NI/AI03479/2020	2020-12-16	H5N8	1920115/A/wild duck/Germany-NI/AI03479/2020/2020-12-16/A / H5N8
1920123	A/kestrel/Germany-NI/AI03672/2020	2020-12-21	H5N8	1920123/A/kestrel/Germany-NI/AI03672/2020/2020-12-21/A / H5N8
1920131	A/wild goose/Germany-NI/AI00626/2021	2021-01-11	H5N8	1920131/A/wild goose/Germany-NI/AI00626/2021/2021-01-11/A / H5N8
1920139	A/wild goose/Germany-NI/AI00854/2021	2021-01-18	H5N8	1920139/A/wild goose/Germany-NI/AI00854/2021/2021-01-18/A / H5N8
1920146	A/Hawaiian goose/Germany-RP/AI00856/2021	2021-01-18	H5N8	1920146/A/Hawaiian goose/Germany-RP/AI00856/2021/2021-01-18/A / H5N8
1920155	A/chicken/Germany-NI/AI00887/2021	2021-01-22	H5N8	1920155/A/chicken/Germany-NI/AI00887/2021/2021-01-22/A / H5N8
1920163	A/pomeranian goose/Germany-MV/AI01100/2021	2021-02-01	H5N8	1920163/A/pomeranian goose/Germany-MV/AI01100/2021/2021-02-01/A / H5N8
1920171	A/turkey/Germany-BB/AI01120/2021	2021-02-04	H5N8	1920171/A/turkey/Germany-BB/AI01120/2021/2021-02-04/A / H5N8
1920179	A/chicken/Germany-MV/AI01347/2021	2021-02-08	H5N8	1920179/A/chicken/Germany-MV/AI01347/2021/2021-02-08/A / H5N8
1920187	A/wild goose/Germany-NI/AI03471/2020	2020-12-14	H5N8	1920187/A/wild goose/Germany-NI/AI03471/2020/2020-12-14/A / H5N8
1920195	A/wild goose/Germany-NI/AI03101/2020	2020-11-19	H5N8	1920195/A/wild goose/Germany-NI/AI03101/2020 /2020-11-19/A / H5N8
1920203	A/turkey/Germany-MV/AI01127/2021	2021-02-06	H5N8	1920203/A/turkey/Germany-MV/AI01127/2021/2021-02-06/A / H5N8
1920211	A/turkey/Germany-BB/AI01419/2021	2021-02-15	H5N8	1920211/A/turkey/Germany-BB/AI01419/2021/2021-02-15/A / H5N8
1920219	A/domestic duck/Germany-BB/AI01423/2021	2021-02-16	H5N8	1920219/A/domestic duck/Germany-BB/AI01423/2021/2021-02-16/A / H5N8
1920227	A/domestic duck/Germany-BB/AI01437/2021	2021-02-17	H5N8	1920227/A/domestic duck/Germany-BB/AI01437/2021/2021-02-17/A / H5N8
1920235	A/domestic duck/Germany-BB/AI01444/2021	2021-02-17	H5N8	1920235/A/domestic duck/Germany-BB/AI01444/2021/2021-02-17/A / H5N8
1920243	A/chicken/Germany-BY/AI01355/2021	2021-02-07	H5N8	1920243/A/chicken/Germany-BY/AI01355/2021/2021-02-07/A / H5N8
1920251	A/turkey/Germany-MV/AI01477/2021	2021-02-19	H5N8	1920251/A/turkey/Germany-MV/AI01477/2021/2021-02-19/A / H5N8
1920259	A/Laridae/Germany-SH/AI01498/2021	2021-02-17	H5N4	1920259/A/Laridae/Germany-SH/AI01498/2021/2021-02-17/A / H5N4
1920267	A/chicken/Germany-MV/AI01587/2021	2021-02-22	H5N8	1920267/A/chicken/Germany-MV/AI01587/2021 /2021-02-22/A / H5N8
1920275	A/chicken/Germany-NI/AI01599/2021	2021-02-23	H5N1	1920275/A/chicken/Germany-NI/AI01599/2021/2021-02-23/A / H5N1
1920283	A/barnacle goose/Germany-NI/AI01605/2021	2021-02-17	H5N1	1920283/A/barnacle goose/Germany-NI/AI01605/2021/2021-02-17/A / H5N1
1920291	A/chicken/Germany-BY/AI01617/2021	2021-02-24	H5N8	1920291/A/chicken/Germany-BY/AI01617/2021/2021-02-24/A / H5N8
1920299	A/chicken/Germany-MV/AI01794/2021	2021-02-26	H5N8	1920299/A/chicken/Germany-MV/AI01794/2021/2021-02-26/A / H5N8
1920307	A/turkey/Germany-NI/AI01799/2021	2021-02-27	H5N8	1920307/A/turkey/Germany-NI/AI01799/2021/2021-02-27/A / H5N8
1920315	A/turkey/Germany-NI/AI01805/2021	2021-02-27	H5N8	1920315/A/turkey/Germany-NI/AI01805/2021/2021-02-27/A / H5N8
1920323	A/chicken/Germany-NI/AI01815/2021	2021-02-28	H5N8	1920323/A/chicken/Germany-NI/AI01815/2021/2021-02-28/A / H5N8
1920331	A/domestic duck/Germany-BB/AI01435/2021	2021-02-17	H5N8	1920331/A/domestic duck/Germany-BB/AI01435/2021 /2021-02-17/A / H5N8
1920339	A/domestic duck/Germany-BB/AI01443/2021	2021-02-17	H5N8	1920339/A/domestic duck/Germany-BB/AI01443/2021/2021-02-17/A / H5N8
1920347	A/turkey/Germany-NI/AI02013/2021	2021-02-28	H5N8	1920347/A/turkey/Germany-NI/AI02013/2021/2021-02-28/A / H5N8
1920355	A/turkey/Germany-NI/AI02025/2021	2021-03-03	H5N8	1920355/A/turkey/Germany-NI/AI02025/2021/2021-03-03/A / H5N8
1920363	A/domestic duck/Germany-NW/AI02049/2021	2021-03-01	H5N8	1920363/A/domestic duck/Germany-NW/AI02049/2021/2021-03-01/A / H5N8
1920371	A/chicken/Germany-NW/AI02054/2021	2021-03-01	H5N8	1920371/A/chicken/Germany-NW/AI02054/2021 /2021-03-01/A / H5N8
1920387	A/chicken/Germany-BY/AI02066/2021	2021-03-02	H5N8	1920387/A/chicken/Germany-BY/AI02066/2021 /2021-03-02/A / H5N8
1920395	A/white-tailed eagle/Germany-SH/AI02170/2020	2020-10-29	H5N8	1920395/A/white-tailed eagle/Germany-SH/AI02170/2020/2020-10-29/A / H5N8
1920413	A/chicken/Germany-MV/AI01965/2021	2021-03-01	H5N8	1920413/A/chicken/Germany-MV/AI01965/2021/2021-03-01/A / H5N8
1920421	A/chicken/Germany-BE/AI01974/2021	2021-02-26	H5N8	1920421/A/chicken/Germany-BE/AI01974/2021/2021-02-26/A / H5N8
1920429	A/turkey/Germany-BB/AI01980/2021	2021-02-28	H5N8	1920429/A/turkey/Germany-BB/AI01980/2021/2021-02-28/A / H5N8
1920437	A/domestic goose/Germany-SH/AI02100/2021	2021-03-04	H5N8	1920437/A/domestic goose/Germany-SH/AI02100/2021/2021-03-04/A / H5N8
1920445	A/domestic goose/Germany-SH/AI02102/2021	2021-03-04	H5N8	1920445/A/domestic goose/Germany-SH/AI02102/2021/2021-03-04/A / H5N8
1920453	A/turkey/Germany-BB/AI02117/2021	2021-03-04	H5N8	1920453/A/turkey/Germany-BB/AI02117/2021/2021-03-04/A / H5N8
1920461	A/turkey/Germany-NI/AI02122/2021	2021-03-04	H5N8	1920461/A/turkey/Germany-NI/AI02122/2021/2021-03-04/A / H5N8
1920469	A/turkey/Germany-NI/AI02128/2021	2021-03-04	H5N8	1920469/A/turkey/Germany-NI/AI02128/2021/2021-03-04/A / H5N8
1920478	A/chicken/Germany-MV/AI02141/2021	2021-03-04	H5N8	1920478/A/chicken/Germany-MV/AI02141/2021/2021-03-04/A / H5N8
1920486	A/turkey/Germany-NW/AI02290/2021	2021-03-02	H5N8	1920486/A/turkey/Germany-NW/AI02290/2021/2021-03-02/A / H5N8
1920495	A/turkey/Germany-NI/AI02303/2021	2021-03-05	H5N8	1920495/A/turkey/Germany-NI/AI02303/2021/2021-03-05/A / H5N8
1920503	A/turkey/Germany-NI/AI02306/2021	2021-03-05	H5N8	1920503/A/turkey/Germany-NI/AI02306/2021/2021-03-05/A / H5N8
1920511	A/chicken/Germany-SH/AI02312/2021	2021-03-05	H5N8	1920511/A/chicken/Germany-SH/AI02312/2021 /2021-03-05/A / H5N8
1920519	A/turkey/Germany-BB/AI02318/2021	2021-03-04	H5N8	1920519/A/turkey/Germany-BB/AI02318/2021/2021-03-04/A / H5N8
1920527	A/domestic goose/Germany-MV/AI02319/2021	2021-03-05	H5N8	1920527/A/domestic goose/Germany-MV/AI02319/2021 /2021-03-05/A / H5N8
1920535	A/chicken/Germany-NI/AI02328/2021	2021-03-06	H5N8	1920535/A/chicken/Germany-NI/AI02328/2021/2021-03-06/A / H5N8
1920544	A/swan/Germany-HE/AI02335/2021	2021-02-26	H5N8	1920544/A/swan/Germany-HE/AI02335/2021/2021-02-26/A / H5N8
1920552	A/turkey/Germany-NI/AI02349/2021	2021-03-07	H5N8	1920552/A/turkey/Germany-NI/AI02349/2021/2021-03-07/A / H5N8
1920560	A/greater rhea/Germany-SN/AI02351/2021	2021-03-02	H5N8	1920560/A/greater rhea/Germany-SN/AI02351/2021/2021-03-02/A / H5N8
1920568	A/chicken/Germany-SN/AI02353/2021	2021-03-05	H5N8	1920568/A/chicken/Germany-SN/AI02353/2021/2021-03-05/A / H5N8
1920576	A/mute swan/Germany-HE/AI02373/2021	2021-03-02	H5N8	1920576/A/mute swan/Germany-HE/AI02373/2021/2021-03-02/A / H5N8
1920584	A/chicken/Germany-MV/AI02376/2021	2021-03-08	H5N8	1920584/A/chicken/Germany-MV/AI02376/2021 /2021-03-08/A / H5N8
1920592	A/domestic goose/Germany-NI/AI03093/2021	2021-03-18	H5N8	1920592/A/domestic goose/Germany-NI/AI03093/2021/2021-03-18/A / H5N8
1920600	A/domestic duck/Germany-NI/AI03099/2021	2021-03-19	H5N8	1920600/A/domestic duck/Germany-NI/AI03099/2021/2021-03-19/A / H5N8
1920608	A/turkey/Germany-NI/AI03126/2021	2021-03-19	H5N8	1920608/A/turkey/Germany-NI/AI03126/2021/2021-03-19/A / H5N8
1920616	A/turkey/Germany-NI/AI02615/2021	2021-03-12	H5N8	1920616/A/turkey/Germany-NI/AI02615/2021/2021-03-12/A / H5N8
1920624	A/domestic duck/Germany-BB/AI02599/2021	2021-03-11	H5N8	1920624/A/domestic duck/Germany-BB/AI02599/2021/2021-03-11/A / H5N8
1920632	A/chicken/Germany-SH/AI02562/2021	2021-03-11	H5N8	1920632/A/chicken/Germany-SH/AI02562/2021 /2021-03-11/A / H5N8
1920641	A/eagle owl/Germany-ST/AI02542/2021	2021-03-10	H5N8	1920641/A/eagle owl/Germany-ST/AI02542/2021/2021-03-10/A / H5N8
1920652	A/chicken/Germany-NI/AI02954/2021	2021-03-13	H5N8	1920652/A/chicken/Germany-NI/AI02954/2021/2021-03-13/A / H5N8
1920660	A/turkey/Germany-NI/AI02950/2021	2021-03-14	H5N8	1920660/A/turkey/Germany-NI/AI02950/2021/2021-03-14/A / H5N8
1920684	A/turkey/Germany-NI/AI02943/2021	2021-03-15	H5N8	1920684/A/turkey/Germany-NI/AI02943/2021/2021-03-15/A / H5N8
1920710	A/chicken/Germany-NI/AI02942/2021	2021-03-15	H5N8	1920710/A/chicken/Germany-NI/AI02942/2021 /2021-03-15/A / H5N8
1920744	A/turkey/Germany-NI/AI02933/2021	2021-03-15	H5N8	1920744/A/turkey/Germany-NI/AI02933/2021 /2021-03-15/A / H5N8
1920752	A/turkey/Germany-NI/AI02671/2021	2021-03-14	H5N8	1920752/A/turkey/Germany-NI/AI02671/2021 /2021-03-14/A / H5N8
1920760	A/turkey/Germany-NI/AI02678/2021	2021-03-13	H5N8	1920760/A/turkey/Germany-NI/AI02678/2021 /2021-03-13/A / H5N8
1920768	A/turkey/Germany-NI/AI02674/2021	2021-03-14	H5N8	1920768/A/turkey/Germany-NI/AI02674/2021 /2021-03-14/A / H5N8
1920776	A/turkey/Germany-NI/AI02663/2021	2021-03-14	H5N8	1920776/A/turkey/Germany-NI/AI02663/2021 /2021-03-14/A / H5N8
1920784	A/domestic duck/Germany-NI/AI02660/2021	2021-03-14	H5N8	1920784/A/domestic duck/Germany-NI/AI02660/2021/2021-03-14/A / H5N8
1920800	A/turkey/Germany-NW/AI03104/2021	2021-03-18	H5N8	1920800/A/turkey/Germany-NW/AI03104/2021/2021-03-18/A / H5N8
1920808	A/turkey/Germany-NI/AI02991/2021	2021-03-18	H5N8	1920808/A/turkey/Germany-NI/AI02991/2021/2021-03-18/A / H5N8
1920818	A/chicken/Germany-ST/AI02967/2021	2021-03-16	H5N8	1920818/A/chicken/Germany-ST/AI02967/2021/2021-03-16/A / H5N8
1920828	A/turkey/Germany-NI/AI02553/2021	2021-03-10	H5N8	1920828/A/turkey/Germany-NI/AI02553/2021/2021-03-10/A / H5N8
1920837	A/chicken/Germany-NI/AI02543/2021	2021-03-10	H5N8	1920837/A/chicken/Germany-NI/AI02543/2021/2021-03-10/A / H5N8
1920845	A/turkey/Germany-MV/AI02458/2021	2021-03-10	H5N8	1920845/A/turkey/Germany-MV/AI02458/2021/2021-03-10/A / H5N8
1920853	A/turkey/Germany-NI/AI02424/2021	2021-03-10	H5N8	1920853/A/turkey/Germany-NI/AI02424/2021 /2021-03-10/A / H5N8
1920861	A/domestic goose/Germany-MV/AI02558/2021	2021-03-10	H5N8	1920861/A/domestic goose/Germany-MV/AI02558/2021/2021-03-10/A / H5N8
1920871	A/turkey/Germany-BB/AI02434/2021	2021-03-10	H5N8	1920871/A/turkey/Germany-BB/AI02434/2021 /2021-03-10/A / H5N8
1920878	A/chicken/Germany-NI/AI02412/2021	2021-03-09	H5N8	1920878/A/chicken/Germany-NI/AI02412/2021 /2021-03-09/A / H5N8
1920887	A/chicken/Germany-TH/AI03513/2021	2021-03-24	H5N8	1920887/A/chicken/Germany-TH/AI03513/2021/2021-03-24/A / H5N8
1920895	A/chicken/Germany-BY/AI03544/2021	2021-03-24	H5N8	1920895/A/chicken/Germany-BY/AI03544/2021 /2021-03-24/A / H5N8
1920903	A/turkey/Germany-MV/AI03535/2021	2021-03-26	H5N8	1920903/A/turkey/Germany-MV/AI03535/2021/2021-03-26/A / H5N8
1920911	A/chicken/Germany-SN/AI03496/2021	2021-03-24	H5N8	1920911/A/chicken/Germany-SN/AI03496/2021/2021-03-24/A / H5N8
1920919	A/chicken/Germany-SN/AI03502/2021	2021-03-24	H5N8	1920919/A/chicken/Germany-SN/AI03502/2021/2021-03-24/A / H5N8
1920927	A/chicken/Germany-TH/AI03193/2021	2021-03-22	H5N8	1920927/A/chicken/Germany-TH/AI03193/2021/2021-03-22/A / H5N8
1920935	A/turkey/Germany-NI/AI03209/2021	2021-03-23	H5N8	1920935/A/turkey/Germany-NI/AI03209/2021/2021-03-23/A / H5N8
1920943	A/chicken/Germany-BW/AI03205/2021	2021-03-22	H5N8	1920943/A/chicken/Germany-BW/AI03205/2021/2021-03-22/A / H5N8
1920951	A/domestic duck/Germany-ST/AI03183/2021	2021-03-21	H5N8	1920951/A/domestic duck/Germany-ST/AI03183/2021/2021-03-21/A / H5N8
1920960	A/turkey/Germany-NI/AI03160/2021	2021-03-21	H5N8	1920960/A/turkey/Germany-NI/AI03160/2021 /2021-03-21/A / H5N8
1920968	A/chicken/Germany-NW/AI03148/2021	2021-03-20	H5N8	1920968/A/chicken/Germany-NW/AI03148/2021/2021-03-20/A / H5N8
1920976	A/domestic duck/Germany-NI/AI03088/2021	2021-03-18	H5N8	1920976/A/domestic duck/Germany-NI/AI03088/2021 /2021-03-18/A / H5N8
1920984	A/chicken/Germany-NW/AI03154/2021	2021-03-20	H5N8	1920984/A/chicken/Germany-NW/AI03154/2021/2021-03-20/A / H5N8
1920992	A/domestic goose/Germany-NI/AI03142/2021	2021-03-20	H5N8	1920992/A/domestic goose/Germany-NI/AI03142/2021/2021-03-20/A / H5N8
1921008	A/turkey/Germany-NI/AI02393/2021	2021-03-08	H5N8	1921008/A/turkey/Germany-NI/AI02393/2021/2021-03-08/A / H5N8
1921016	A/domestic goose/Germany-NI/AI02980/2021	2021-03-16	H5N8	1921016/A/domestic goose/Germany-NI/AI02980/2021/2021-03-16/A / H5N8
1921024	A/chicken/Germany-BY/AI02064/2021	2021-03-01	H5N8	1921024/A/chicken/Germany-BY/AI02064/2021/2021-03-01/A / H5N8
1921032	A/turkey/Germany-NI/AI01488/2021	2021-02-21	H5N8	1921032/A/turkey/Germany-NI/AI01488/2021/2021-02-21/A / H5N8
1921040	A/turkey/Germany-NI/AI01483/2021	2021-02-20	H5N8	1921040/A/turkey/Germany-NI/AI01483/2021/2021-02-20/A / H5N8
1921048	A/turkey/Germany-NI/AI04455/2021	2021-05-05	H5N1	1921048/A/turkey/Germany-NI/AI04455/2021/2021-05-05/A / H5N1
1921056	A/barnacle goose/Germany-NI/AI03914/2021	2021-04-08	H5N1	1921056/A/barnacle goose/Germany-NI/AI03914/2021/2021-04-08/A / H5N1
1921064	A/chicken/Germany-BY/AI02060/2021	2021-03-01	H5N8	1921064/A/chicken/Germany-BY/AI02060/2021 /2021-03-01/A / H5N8
1921072	A/chicken/Germany-MV/AI01407/2021	2021-02-12	H5N8	1921072/A/chicken/Germany-MV/AI01407/2021/2021-02-12/A / H5N8
1921080	A/oystercatcher/Germany-NI/AI05047/2021	2021-07-17	H5N1	1921080/A/oystercatcher/Germany-NI/AI05047/2021/2021-07-17/A / H5N1
1921088	A/swan/Germany-NI/AI05045/2021	2021-07-20	H5N8	1921088/A/swan/Germany-NI/AI05045/2021/2021-07-20/A / H5N8
1921104	A/chicken/Germany-TH/AI03512/2021	2021-03-23	H5N8	1921104/A/chicken/Germany-TH/AI03512/2021/2021-03-23/A / H5N8
1921112	A/chicken/Germany-BW/AI03554/2021	2021-03-24	H5N8	1921112/A/chicken/Germany-BW/AI03554/2021/2021-03-24/A / H5N8
1921120	A/chicken/Germany-BW/AI03634/2021	2021-03-29	H5N8	1921120/A/chicken/Germany-BW/AI03634/2021/2021-03-29/A / H5N8
1921128	A/chicken/Germany-NW/AI03705/2021	2021-03-31	H5N8	1921128/A/chicken/Germany-NW/AI03705/2021 /2021-03-31/A / H5N8
1921136	A/barnacle goose/Germany-NI/AI03980/2021	2021-04-14	H5N1	1921136/A/barnacle goose/Germany-NI/AI03980/2021/2021-04-14/A / H5N1
1921144	A/turkey/Germany-NI/AI04373/2021	2021-04-27	H5N1	1921144/A/turkey/Germany-NI/AI04373/2021/2021-04-27/A / H5N1
1921152	A/turkey/Germany-NI/AI04425/2021	2021-05-03	H5N1	1921152/A/turkey/Germany-NI/AI04425/2021/2021-05-03/A / H5N1
1921160	A/buzzard/Germany-NI/AI04429/2021	2021-04-28	H5N1	1921160/A/buzzard/Germany-NI/AI04429/2021/2021-04-28/A / H5N1
1921678	A/goose/Czech Republic/18520-1/2021	2021-09-27	H5N1	1921678/A/goose/Czech Republic/18520-1/2021/2021-09-27/A / H5N1
1921686	A/duck/Czech Republic/18520-2/2021	2021-09-27	H5N1	1921686/A/duck/Czech Republic/18520-2/2021/2021-09-27/A / H5N1
1922303	A/turkey/Germany-BB/AI00868/2021	2021-01-22	H5N8	1922303/A/turkey/Germany-BB/AI00868/2021/2021-01-22/A / H5N8
1922304	A/turkey/Germany-BB/AI00868/2021	2021-01-22	H5N8	1922304/A/turkey/Germany-BB/AI00868/2021/2021-01-22/A / H5N8
1922849	A/barnacle_goose/Denmark/17572-1.01/2021-03-01	2021-03-01	H5N1	1922849/A/barnacle_goose/Denmark/17572-1.01/2021-03-01/2021-03-01/A / H5N1
1922923	A/duck/Saratov/29-02V/2021	2021-09-30	H5N1	1922923/A/duck/Saratov/29-02V/2021/2021-09-30/A / H5N1
1922931	A/duck/Saratov/29-03V/2021	2021-09-30	H5N1	1922931/A/duck/Saratov/29-03V/2021/2021-09-30/A / H5N1
1922939	A/duck/Saratov/29-04V/2021	2021-09-30	H5N1	1922939/A/duck/Saratov/29-04V/2021/2021-09-30/A / H5N1
1922947	A/chicken/Saratov/29-06V/2021	2021-09-30	H5N1	1922947/A/chicken/Saratov/29-06V/2021/2021-09-30/A / H5N1
1922955	A/chicken/Saratov/29-07V/2021	2021-09-30	H5N1	1922955/A/chicken/Saratov/29-07V/2021/2021-09-30/A / H5N1
1922963	A/duck/Saratov/29-08V/2021	2021-09-30	H5N1	1922963/A/duck/Saratov/29-08V/2021/2021-09-30/A / H5N1
1922971	A/duck/Saratov/29-11V/2021	2021-09-30	H5N1	1922971/A/duck/Saratov/29-11V/2021/2021-09-30/A / H5N1
1923232	A/great_skua/Scotland/041672/2021	2021-07-20	H5N1	1923232/A/great_skua/Scotland/041672/2021/2021-07-20/A / H5N1
1924129	A/great_skua/Scotland/B07779/2021	2021-07-29	H5N1	1924129/A/great_skua/Scotland/B07779/2021/2021-07-29/A / H5N1
1925378	A/great_skua/Scotland/042505/2021	2021-07-22	H5N1	1925378/A/great_skua/Scotland/042505/2021/2021-07-22/A / H5N1
1942307	A/Aalopochen_Aegyptiaca/Belgium/2928_002/2021	2021-02-28	H5N8	1942307/A/Aalopochen_Aegyptiaca/Belgium/2928_002/2021/2021-02-28/A / H5N8
1942331	A/Gallus_gallus/Belgium/5107_002/2021?????????????	2021-04-09	H5N8	1942331/A/Gallus_gallus/Belgium/5107_002/2021?????????????/2021-04-09/A / H5N8
1942339	A/Branta_canadensis/Belgium/500/2021	2021-01-11	H5N8	1942339/A/Branta_canadensis/Belgium/500/2021/2021-01-11/A / H5N8
1942347	A/Anas_platyrhynchos domestica/Belgium/5517/2021	2021-04-20	H5N8	1942347/A/Anas_platyrhynchos domestica/Belgium/5517/2021/2021-04-20/A / H5N8
1942392	A/Anas_platyrhynchos/Belgium/10413_0003/2020	2020-10-04	H5N2	1942392/A/Anas_platyrhynchos/Belgium/10413_0003/2020/2020-10-04/A / H5N2
1942400	A/Pica_pica/Belgium/12100_005/2020	2020-11-13	H5N8	1942400/A/Pica_pica/Belgium/12100_005/2020/2020-11-13/A / H5N8
1942408	A/Podiceps_cristatus/Belgium/12659_0015/2020	2020-11-24	H5N8	1942408/A/Podiceps_cristatus/Belgium/12659_0015/2020/2020-11-24/A / H5N8
1942416	A/Anser_brachyrhynchus/Belgium/13275_0009/2020	2020-12-03	H5N8	1942416/A/Anser_brachyrhynchus/Belgium/13275_0009/2020/2020-12-03/A / H5N8
1942898	A/Anser_Brachyrhynchus_Anser_Anser/Belgium/13846/2020	2020-12-03	H5N8	1942898/A/Anser_Brachyrhynchus_Anser_Anser/Belgium/13846/2020/2020-12-03/A / H5N8
1942912	A/Anser_brachyrhynchus/Belgium/151/2020	2020-12-26	H5N8	1942912/A/Anser_brachyrhynchus/Belgium/151/2020/2020-12-26/A / H5N8
1942976	A/Columba_palumbus/Belgium/2928_004/2021	2021-03-01	H5N8	1942976/A/Columba_palumbus/Belgium/2928_004/2021/2021-03-01/A / H5N8
1942984	A/Garrulus_glandarius/Belgium/2928_003/2021	2021-03-01	H5N8	1942984/A/Garrulus_glandarius/Belgium/2928_003/2021/2021-03-01/A / H5N8
1942992	A/Gallus_gallus/Belgium/7578_001/2021	2021-06-04	H5N8	1942992/A/Gallus_gallus/Belgium/7578_001/2021/2021-06-04/A / H5N8
1943000	A/Gallus_gallus/Belgium/9247/2021	2021-07-12	H5N8	1943000/A/Gallus_gallus/Belgium/9247/2021/2021-07-12/A / H5N8
1943008	A/Gallus_gallus/Belgium/11644/2021	2021-09-09	H5N8	1943008/A/Gallus_gallus/Belgium/11644/2021/2021-09-09/A / H5N8
1945363	A/Eagle_owl/Estonia/TA2122239_21VIR10433-10/2021	2021-09-19	H5N8	1945363/A/Eagle_owl/Estonia/TA2122239_21VIR10433-10/2021/2021-09-19/A / H5N8
1945379	A/white-tailed_eagle/Estonia/TA2111864-2_21VIR7512-6/2021	2021-05-16	H5N1	1945379/A/white-tailed_eagle/Estonia/TA2111864-2_21VIR7512-6/2021/2021-05-16/A / H5N1
1945387	A/gull/Estonia/TA2113284-4_21VIR7512-8/2021	2021-06-02	H5N1	1945387/A/gull/Estonia/TA2113284-4_21VIR7512-8/2021/2021-06-02/A / H5N1
1945395	A/mute_swan/Estonia/TA2106111-2_21VIR7512-1/2021	2021-03-02	H5N8	1945395/A/mute_swan/Estonia/TA2106111-2_21VIR7512-1/2021/2021-03-02/A / H5N8
1945403	A/mute_swan/Estonia/TA2106241_21VIR7512-2/2021	2021-03-02	H5N8	1945403/A/mute_swan/Estonia/TA2106241_21VIR7512-2/2021/2021-03-02/A / H5N8
1945411	A/mute_swan/Estonia/TA2106419-1_21VIR7512-3/2021	2021-03-04	H5N8	1945411/A/mute_swan/Estonia/TA2106419-1_21VIR7512-3/2021/2021-03-04/A / H5N8
1945419	A/mute_swan/Estonia/TA2106615_21VIR7512-4/2021	2021-03-04	H5N8	1945419/A/mute_swan/Estonia/TA2106615_21VIR7512-4/2021/2021-03-04/A / H5N8
1945427	A/mute_swan/Estonia/TA2108545-1_21VIR7512-5/2021	2021-03-26	H5N8	1945427/A/mute_swan/Estonia/TA2108545-1_21VIR7512-5/2021/2021-03-26/A / H5N8
1945435	A/guinea_fowl/Estonia/TA2104719_21VIR7512-9/2021	2021-02-18	H5N8	1945435/A/guinea_fowl/Estonia/TA2104719_21VIR7512-9/2021/2021-02-18/A / H5N8
1945443	A/white-tailed_eagle/Finland/6984_21VIR7689-10/2021	2021-06-01	H5N1	1945443/A/white-tailed_eagle/Finland/6984_21VIR7689-10/2021/2021-06-01/A / H5N1
1945451	A/white-tailed_eagle/Finland/9257_21VIR7689-11/2021	2021-07-01	H5N8	1945451/A/white-tailed_eagle/Finland/9257_21VIR7689-11/2021/2021-07-01/A / H5N8
1945459	A/golden_eagle/Finland/9378_21VIR7689-12/2021	2021-07-01	H5N1	1945459/A/golden_eagle/Finland/9378_21VIR7689-12/2021/2021-07-01/A / H5N1
1945467	A/European_herring_gull/Finland/9722_21VIR7689-13/2021	2021-08-01	H5N1	1945467/A/European_herring_gull/Finland/9722_21VIR7689-13/2021/2021-08-01/A / H5N1
1945475	A/whooper_swan/Finland/9906_21VIR7689-14/2021	2021-08-01	H5N8	1945475/A/whooper_swan/Finland/9906_21VIR7689-14/2021/2021-08-01/A / H5N8
1945483	A/Eurasian_eagle-owl/Finland/10617_21VIR7689-15/2021	2021-08-01	H5N1	1945483/A/Eurasian_eagle-owl/Finland/10617_21VIR7689-15/2021/2021-08-01/A / H5N1
1945491	A/pheasant/Finland/499_21VIR7689-1/2021	2021-01-01	H5N8	1945491/A/pheasant/Finland/499_21VIR7689-1/2021/2021-01-01/A / H5N8
1945499	A/mute_swan/Finland/1325_21VIR7689-2/2021	2021-01-01	H5N8	1945499/A/mute_swan/Finland/1325_21VIR7689-2/2021/2021-01-01/A / H5N8
1945507	A/pheasant/Finland/1589_21VIR7689-3/2021	2021-02-01	H5N8	1945507/A/pheasant/Finland/1589_21VIR7689-3/2021/2021-02-01/A / H5N8
1945520	A/barnacle_goose/Finland/6247_21VIR7689-6/2021	2021-05-01	H5N1	1945520/A/barnacle_goose/Finland/6247_21VIR7689-6/2021/2021-05-01/A / H5N1
1945528	A/barnacle_goose/Finland//6378_21VIR7689-7/2021	2021-05-01	H5N1	1945528/A/barnacle_goose/Finland//6378_21VIR7689-7/2021/2021-05-01/A / H5N1
1945536	A/barnacle_goose/Finland/6955_21VIR7689-9/2021	2021-06-01	H5N1	1945536/A/barnacle_goose/Finland/6955_21VIR7689-9/2021/2021-06-01/A / H5N1
1945544	A/greylag_goose/Norway/V294_21VIR7634-1/2021	2021-06-14	H5N8	1945544/A/greylag_goose/Norway/V294_21VIR7634-1/2021/2021-06-14/A / H5N8
1945552	A/mute_swan/Norway/FU452_21VIR7634-2/2021	2021-06-21	H5N8	1945552/A/mute_swan/Norway/FU452_21VIR7634-2/2021/2021-06-21/A / H5N8
1945560	A/common_eider/Norway/FU453_21VIR7634-3/2021	2021-06-23	H5N8	1945560/A/common_eider/Norway/FU453_21VIR7634-3/2021/2021-06-23/A / H5N8
1945568	A/common_eider/Norway/FU458_21VIR7634-4/2021	2021-07-01	H5N8	1945568/A/common_eider/Norway/FU458_21VIR7634-4/2021/2021-07-01/A / H5N8
1945575	A/common_eider/Norway/FU474_21VIR7634-5/2021	2021-07-29	H5N8	1945575/A/common_eider/Norway/FU474_21VIR7634-5/2021/2021-07-29/A / H5N8
1946718	A/duck/Italy/21VIR8022-1/2021	2021-09-23	H5N3	1946718/A/duck/Italy/21VIR8022-1/2021/2021-09-23/A / H5N3
1947269	A/mallard/Italy/21VIR6957-6/2021	2021-08-20	H5N1	1947269/A/mallard/Italy/21VIR6957-6/2021/2021-08-20/A / H5N1
1947277	A/duck/Italy/21VIR8024-1/2021	2021-09-23	H5N3	1947277/A/duck/Italy/21VIR8024-1/2021/2021-09-23/A / H5N3
1947285	A/duck/Italy/21VIR8024-3/2021	2021-09-23	H5N3	1947285/A/duck/Italy/21VIR8024-3/2021/2021-09-23/A / H5N3
1947293	A/duck/Italy/21VIR8024-4/2021	2021-09-23	H5N3	1947293/A/duck/Italy/21VIR8024-4/2021/2021-09-23/A / H5N3
1956646	A/chicken/Netherlands/20016597-026030/2020	2020-10-28	H5N8	1956646/A/chicken/Netherlands/20016597-026030/2020/2020-10-28/A / H5N8
1966298	A/Gallus_gallus/Belgium/11372_0001/2021	2021-08-31	H5N8	1966298/A/Gallus_gallus/Belgium/11372_0001/2021/2021-08-31/A / H5N8
1986622	A/harbour_seal/Denmark/521-2/2021-09-15(H5N8)	2021-09-15	H5N8	1986622/A/harbour_seal/Denmark/521-2/2021-09-15(H5N8)/2021-09-15/A / H5N8
1987731	A/mute swan/Czech Republic/4099/2021	2021-02-24	H5N5	1987731/A/mute swan/Czech Republic/4099/2021/2021-02-24/A / H5N5
2011622	A/barnacle/goose_Denmark/19027-1.02/2021-04-18	2021-04-18	H5N1	2011622/A/barnacle/goose_Denmark/19027-1.02/2021-04-18/2021-04-18/A / H5N1
2015059	A/European_herring_gull/Denmark/19968-1.02/2021-05-14	2021-05-14	H5N1	2015059/A/European_herring_gull/Denmark/19968-1.02/2021-05-14/2021-05-14/A / H5N1
2021965	A/chicken/Kosovo/278_22VIR3124-1/2021	2021-09-29	H5N8	2021965/A/chicken/Kosovo/278_22VIR3124-1/2021/2021-09-29/A / H5N8
2022076	A/chicken/Kosovo/126_22VIR3124-18/2021	2021-06-14	H5N8	2022076/A/chicken/Kosovo/126_22VIR3124-18/2021/2021-06-14/A / H5N8
2028312	A/duck/Czech Republic/5361/2021	2021-03-18	H5N8	2028312/A/duck/Czech Republic/5361/2021/2021-03-18/A / H5N8
2028320	A/duck/Czech Republic/5467/2021	2021-03-19	H5N8	2028320/A/duck/Czech Republic/5467/2021 /2021-03-19/A / H5N8
2028328	A/duck/Czech Republic/6017/2021	2021-03-26	H5N8	2028328/ A/duck/Czech Republic/6017/2021 /2021-03-26/A / H5N8

## Sheet: Sweden-PB1
DNA Accession no.	Isolate name	Collection date	Type	ID-Pylogenetic tree
1813828	A/Turkey/Sweden/SVA201114SZ0001/20KN303106/2020	2020-11-13	H5N8	1813828/A/Turkey/Sweden/SVA201114SZ0001/20KN303106/2020/2020-11-13/A / H5N8
1814725	A/Peregrine falcon/Sweden/SVA201117SZ0467/20KN003345/2020	2020-11-10	H5N8	1814725/A/Peregrine falcon/Sweden/SVA201117SZ0467/20KN003345/2020/2020-11-10/A / H5N8
1814733	A/barnacle goose/Sweden/SVA201117SZ0468/KN003355/2020	2020-11-12	H5N8	1814733/A/barnacle goose/Sweden/SVA201117SZ0468/KN003355/2020/2020-11-12/A / H5N8
1838629	A/barnacle goose/Sweden/SVA201125SZ0472/KN003488/2020	2020-11-15	H5N8	1838629/A/barnacle goose/Sweden/SVA201125SZ0472/KN003488/2020/2020-11-15/A / H5N8
1838810	A/barnacle goose/Sweden/SVA201201SZ0353/KN003624/2020	2020-11-25	H5N5	1838810/A/barnacle goose/Sweden/SVA201201SZ0353/KN003624/2020/2020-11-25/A / H5N5
1841841	A/Chicken/Sweden/SVA201221SZ0027/KN342632-IP2/2020	2020-12-21	H5N8	1841841/A/Chicken/Sweden/SVA201221SZ0027/KN342632-IP2/2020/2020-12-21/A / H5N8
1841849	A/barnacle goose/Sweden/SVA201215SZ0368/KN003768/2020	2020-12-09	H5N8	1841849/A/barnacle goose/Sweden/SVA201215SZ0368/KN003768/2020/2020-12-09/A / H5N8
1841857	A/barnacle goose/Sweden/SVA201221SZ0154/KN003828/2020	2020-12-15	H5N8	1841857/A/barnacle goose/Sweden/SVA201221SZ0154/KN003828/2020/2020-12-15/A / H5N8
1841865	A/Chicken/Sweden/SVA210102SZ0002/KN000002-IP1/2021	2021-01-02	H5N8	1841865/A/Chicken/Sweden/SVA210102SZ0002/KN000002-IP1/2021/2021-01-02/A / H5N8
1841897	A/Chicken/Sweden/SVA210111SZ0065/KN005298-IP1/2021	2021-01-10	H5N8	1841897/A/Chicken/Sweden/SVA210111SZ0065/KN005298-IP1/2021/2021-01-10/A / H5N8
1841905	A/Turkey/Sweden/SVA210114SZ0001/KN009555-IP2/2021	2021-01-13	H5N8	1841905/A/Turkey/Sweden/SVA210114SZ0001/KN009555-IP2/2021/2021-01-13/A / H5N8
1843400	A/Chicken/Sweden/SVA210121SZ0033/KN000273-IP3/2021	2021-01-20	H5N5	1843400/A/Chicken/Sweden/SVA210121SZ0033/KN000273-IP3/2021/2021-01-20/A / H5N5
1843408	A/Chicken/Sweden/SVA210117SZ0004/KN011326-IP3/2021	2021-01-16	H5N5	1843408/A/Chicken/Sweden/SVA210117SZ0004/KN011326-IP3/2021/2021-01-16/A / H5N5
1848325	A/Turkey/Sweden/SVA210214SZ0002/KN035667-IP5/2021	2021-02-13	H5N8	1848325/A/Turkey/Sweden/SVA210214SZ0002/KN035667-IP5/2021/2021-02-13/A / H5N8
1848333	A/Chicken/Sweden/SVA210217SZ0001/KN001190-IP6/2021	2021-02-16	H5N8	1848333/A/Chicken/Sweden/SVA210217SZ0001/KN001190-IP6/2021/2021-02-16/A / H5N8
1848357	A/black-headed gull/Sweden/SVA210216SZ0398/KN000437/2021	2021-02-07	H5N8	1848357/A/black-headed gull/Sweden/SVA210216SZ0398/KN000437/2021/2021-02-07/A / H5N8
1848365	A/Greylag goose/Sweden/SVA210209SZ0422/KN000346/2021	2021-02-03	H5N8	1848365/A/Greylag goose/Sweden/SVA210209SZ0422/KN000346/2021/2021-02-03/A / H5N8
1848373	A/Canada goose/Sweden/SVA210209SZ0420/KN000345/2021	2021-02-07	H5N8	1848373/A/Canada goose/Sweden/SVA210209SZ0420/KN000345/2021/2021-02-07/A / H5N8
1848382	A/barnacle goose/Sweden/SVA210202SZ0453/KN000276/2021	2021-02-01	H5N8	1848382/A/barnacle goose/Sweden/SVA210202SZ0453/KN000276/2021/2021-02-01/A / H5N8
1848390	A/barnacle goose/Sweden/SVA210126SZ0462/KN000202/2021	2021-01-22	H5N8	1848390/A/barnacle goose/Sweden/SVA210126SZ0462/KN000202/2021/2021-01-22/A / H5N8
1848398	A/Turkey/Sweden/SVA201118SZ0002/KN305633-IP1/2020	2020-11-17	H5N8	1848398/A/Turkey/Sweden/SVA201118SZ0002/KN305633-IP1/2020/2020-11-17/A / H5N8
1848407	A/Common buzzard/Sweden/SVA210212SZ0284/KN000390/2021	2021-02-11	H5N8	1848407/A/Common buzzard/Sweden/SVA210212SZ0284/KN000390/2021/2021-02-11/A / H5N8
1850177	A/Chicken/Sweden/SVA210226SZ0168/KN048380-IP9/2021	2021-02-24	H5N5	1850177/A/Chicken/Sweden/SVA210226SZ0168/KN048380-IP9/2021/2021-02-24/A / H5N5
1850293	A/Chicken/Sweden/SVA210301SZ0001/KN049780-IP10/2021	2021-02-28	H5N8	1850293/A/Chicken/Sweden/SVA210301SZ0001/KN049780-IP10/2021/2021-02-28/A / H5N8
1850317	A/goose/Sweden/SVA210301SZ0005/KN049802-IP11/2021	2021-02-27	H5N8	1850317/A/goose/Sweden/SVA210301SZ0005/KN049802-IP11/2021/2021-02-27/A / H5N8
1850325	A/Chicken/Sweden/SVA210302SZ0564/KN052345-IP12/2021	2021-03-02	H5N5	1850325/A/Chicken/Sweden/SVA210302SZ0564/KN052345-IP12/2021/2021-03-02/A / H5N5
1850341	A/common pheasant/Sweden/SVA210224SZ0005/KN000542-IP8/2021	2021-02-23	H5N8	1850341/A/common pheasant/Sweden/SVA210224SZ0005/KN000542-IP8/2021/2021-02-23/A / H5N8
1850349	A/northern goshawk/Sweden/SVA210224SZ0431/KN000626/2021	2021-02-24	H5N8	1850349/A/northern goshawk/Sweden/SVA210224SZ0431/KN000626/2021/2021-02-24/A / H5N8
1850357	A/northern goshawk/Sweden/SVA210224SZ0479/KN000627/2021	2021-02-22	H5N8	1850357/A/northern goshawk/Sweden/SVA210224SZ0479/KN000627/2021/2021-02-22/A / H5N8
1850365	A/common buzzard /Sweden/SVA210224SZ0485/KN000628/2021	2021-02-20	H5N8	1850365/A/common buzzard /Sweden/SVA210224SZ0485/KN000628/2021/2021-02-20/A / H5N8
1850397	A/northern goshawk/Sweden/SVA210225SZ0302/KN000664/2021	2021-02-21	H5N8	1850397/A/northern goshawk/Sweden/SVA210225SZ0302/KN000664/2021/2021-02-21/A / H5N8
1850405	A/barnacle_goose/Sweden/SVA210225SZ0307/KN000666/2021	2021-01-13	H5N8	1850405/A/barnacle_goose/Sweden/SVA210225SZ0307/KN000666/2021/2021-01-13/A / H5N8
1851862	A/Chicken/Sweden/SVA210308SZ0214/KN057720-IP13/2021	2021-03-08	H5N8	1851862/A/Chicken/Sweden/SVA210308SZ0214/KN057720-IP13/2021/2021-03-08/A / H5N8
1852940	A/Chichen/Sweden/SVA210313SZ0001/KN066654-IP15/2021	2021-03-13	H5N8	1852940/A/Chichen/Sweden/SVA210313SZ0001/KN066654-IP15/2021/2021-03-13/A / H5N8
1852948	A/Chicken/Sweden/SVA210313SZ0003/KN066666-IP16/2021	2021-03-13	H5N8	1852948/A/Chicken/Sweden/SVA210313SZ0003/KN066666-IP16/2021/2021-03-13/A / H5N8
1852956	A/Chicken/Sweden/SVA210314SZ0001/KN066672-IP17/2021	2021-03-14	H5N8	1852956/A/Chicken/Sweden/SVA210314SZ0001/KN066672-IP17/2021/2021-03-14/A / H5N8
1852964	A/Chicken/Sweden/SVA210314SZ0002/KN066679-IP18/2021	2021-03-14	H5N8	1852964/A/Chicken/Sweden/SVA210314SZ0002/KN066679-IP18/2021/2021-03-14/A / H5N8
1852972	A/Common peacock/Sweden/SVA210311SZ0002/KN001568-IP14/2021	2021-03-10	H5N5	1852972/A/Common peacock/Sweden/SVA210311SZ0002/KN001568-IP14/2021/2021-03-10/A / H5N5
1852980	A/Goose/Sweden/SVA210311SZ0003/KN0001570-IP14/2021	2021-03-10	H5N5	1852980/A/Goose/Sweden/SVA210311SZ0003/KN0001570-IP14/2021/2021-03-10/A / H5N5
1852988	A/Duck/Sweden/SVA210311SZ0004/KN0001570-IP14/2021	2021-03-10	H5N5	1852988/A/Duck/Sweden/SVA210311SZ0004/KN0001570-IP14/2021/2021-03-10/A / H5N5
1852996	A/Canada_goose/Sweden/SVA210302SZ0455/KN000714/SKsim/2021	2021-02-19	H5N8	1852996/A/Canada_goose/Sweden/SVA210302SZ0455/KN000714/SKsim/2021/2021-02-19/A / H5N8
1853004	A/Mute Swan/Sweden/SVA210302Z0465/KN000716/SOTR/2021	2021-03-01	H5N5	1853004/A/Mute Swan/Sweden/SVA210302Z0465/KN000716/SOTR/2021/2021-03-01/A / H5N5
1853044	A/Mute Swan/Sweden/SVA210304SZ0311/KN000739/VG/2021	2021-03-03	H5N8	1853044/A/Mute Swan/Sweden/SVA210304SZ0311/KN000739/VG/2021/2021-03-03/A / H5N8
1853052	A/Canade goose/Sweden/SVA210304SZ0320/KN000779/SK/2021	2021-02-21	H5N8	1853052/A/Canade goose/Sweden/SVA210304SZ0320/KN000779/SK/2021/2021-02-21/A / H5N8
1853087	A/Canada goose/Sweden/SVA210305SZ0255/KN000797/SK/2021	2021-02-28	H5N8	1853087/A/Canada goose/Sweden/SVA210305SZ0255/KN000797/SK/2021/2021-02-28/A / H5N8
1853097	A/Mute Swan/Sweden/SVA210303SZ0380/KN000800/St/2021	2021-03-02	H5N8	1853097/A/Mute Swan/Sweden/SVA210303SZ0380/KN000800/St/2021/2021-03-02/A / H5N8
1853106	A/northern goshawk/Sweden/SVA210303SZ0381/KN000801/JO/2021	2021-03-02	H5N8	1853106/A/northern goshawk/Sweden/SVA210303SZ0381/KN000801/JO/2021/2021-03-02/A / H5N8
1853122	A/Mute Swan/Sweden/SVA210303SZ0392/KN000806/Kal/2021	2021-02-26	H5N5	1853122/A/Mute Swan/Sweden/SVA210303SZ0392/KN000806/Kal/2021/2021-02-26/A / H5N5
1853940	A/Chicken/Sweden/SVA210323SZ001/KN001982-IP21/2021	2021-03-22	H5N5	1853940/A/Chicken/Sweden/SVA210323SZ001/KN001982-IP21/2021/2021-03-22/A / H5N5
1853966	A/Chiken/Sweden/SVA210321SZ0001/KN073551-IP20/2021	2021-03-21	H5N8	1853966/A/Chiken/Sweden/SVA210321SZ0001/KN073551-IP20/2021/2021-03-21/A / H5N8
1854074	A/western marsh harrier/Sweden/SVA210316SZ0486/KN001011/E/2021	2021-03-16	H5N8	1854074/A/western marsh harrier/Sweden/SVA210316SZ0486/KN001011/E/2021/2021-03-16/A / H5N8
1854090	A/northern goshawk/Sweden/SVA210316SZ0489/KN001044/M/2021	2021-03-15	H5N8	1854090/A/northern goshawk/Sweden/SVA210316SZ0489/KN001044/M/2021/2021-03-15/A / H5N8
1854098	A/northern goshawk/Sweden/SVA210316SZ0489/KN001045/M/2021	2021-03-15	H5N8	1854098/A/northern goshawk/Sweden/SVA210316SZ0489/KN001045/M/2021/2021-03-15/A / H5N8
1854106	A/common golden eye/Sweden/SVA210316SZ0489/KN001046/M/2021	2021-03-15	H5N5	1854106/A/common golden eye/Sweden/SVA210316SZ0489/KN001046/M/2021/2021-03-15/A / H5N5
1854229	A/northern goshawk/Sweden/SVA210318SZ0322/KN001092/M/2021	2021-02-19	H5N5	1854229/A/northern goshawk/Sweden/SVA210318SZ0322/KN001092/M/2021/2021-02-19/A / H5N5
1859635	A/Chicken/Sweden/SVA210420SZ0002/KN099429-IP22/2021	2021-04-20	H5N8	1859635/A/Chicken/Sweden/SVA210420SZ0002/KN099429-IP22/2021/2021-04-20/A / H5N8
1866607	A/common buzzard/Sweden/SVA210323SZ0426/KN001120/O-2021	2021-03-14	H5N8	1866607/A/common buzzard/Sweden/SVA210323SZ0426/KN001120/O-2021/2021-03-14/A / H5N8
1875195	A/Towny owel/Sweden/SVAU210406SZ0042/KN001362/M-2021	2021-04-06	H5N8	1875195/A/Towny owel/Sweden/SVAU210406SZ0042/KN001362/M-2021/2021-04-06/A / H5N8
1877837	A/White-Tailed Eagle/Sweden/SVA210528SZ0223/KN002027/AB-2021	2021-05-25	H5N1	1877837/A/White-Tailed Eagle/Sweden/SVA210528SZ0223/KN002027/AB-2021/2021-05-25/A / H5N1
1882774	A/common buzzard/Sweden/SVA210510SZ0206/FB001829/C-2021	2021-05-21	H5N8	1882774/A/common buzzard/Sweden/SVA210510SZ0206/FB001829/C-2021/2021-05-21/A / H5N8
1882782	A/barnacle goose/Sweden/SVA210511SZ0567/FB001840/M-2021	2021-05-11	H5N1	1882782/A/barnacle goose/Sweden/SVA210511SZ0567/FB001840/M-2021/2021-05-11/A / H5N1
1882942	A/European herring gull/Sweden/SVA210617SZ0354/FB002251/I-2021	2021-06-17	H5N8	1882942/A/European herring gull/Sweden/SVA210617SZ0354/FB002251/I-2021/2021-06-17/A / H5N8
1883270	A/common eider/Sweden/SVA210617SZ0354/FB002252/I-2021	2021-06-17	H5N8	1883270/A/common eider/Sweden/SVA210617SZ0354/FB002252/I-2021/2021-06-17/A / H5N8
1883277	A/common eider/Sweden/SVA210617SZ0354/FB002253/I-2021	2021-06-17	H5N8	1883277/A/common eider/Sweden/SVA210617SZ0354/FB002253/I-2021/2021-06-17/A / H5N8
1883285	A/peregrine falcon/Sweden/SVA210309SZ0403/FB000851/K-2021	2021-03-02	H5N4	1883285/A/peregrine falcon/Sweden/SVA210309SZ0403/FB000851/K-2021/2021-03-02/A / H5N4
1883381	A/barnacle goose/Sweden/SVA210423SZ0250/FB001648/M-2021	2021-01-19	H5N8	1883381/A/barnacle goose/Sweden/SVA210423SZ0250/FB001648/M-2021/2021-01-19/A / H5N8
1883391	A/barnacle goose/Sweden/SVA210423SZ0252/FB001647/M2021	2021-01-06	H5N8	1883391/A/barnacle goose/Sweden/SVA210423SZ0252/FB001647/M2021/2021-01-06/A / H5N8
1883789	A/barnacle goose/Sweden/SVA210210SZ0372/FB000374/M-2021	2021-02-01	H5N8	1883789/A/barnacle goose/Sweden/SVA210210SZ0372/FB000374/M-2021/2021-02-01/A / H5N8
1883830	A/whooper swan/Sweden/SVA210331SZ0441/FB0001325/W-2021	2021-03-29	H5N8	1883830/A/whooper swan/Sweden/SVA210331SZ0441/FB0001325/W-2021/2021-03-29/A / H5N8
1883843	A/Canada goose/Sweden/SVA210331SZ/FB001326/W-2021	2021-03-25	H5N8	1883843/A/Canada goose/Sweden/SVA210331SZ/FB001326/W-2021/2021-03-25/A / H5N8
1883846	A/Canada goose/Sweden/SVA210407SZ0510/FB001379/O-2021	2021-04-06	H5N8	1883846/A/Canada goose/Sweden/SVA210407SZ0510/FB001379/O-2021/2021-04-06/A / H5N8
1884007	A/common buzzard/Sweden/SVA210415SZ0338/FB001522/O-2021	2021-03-25	H5N8	1884007/A/common buzzard/Sweden/SVA210415SZ0338/FB001522/O-2021/2021-03-25/A / H5N8
1884023	A/whooper swan/Sweden/SVA210420SZ0485/FB0001581/W-2021	2021-04-15	H5N8	1884023/A/whooper swan/Sweden/SVA210420SZ0485/FB0001581/W-2021/2021-04-15/A / H5N8
1884058	A/common buzzard/Sweden/SVA210505SZ0374/FB0001789/M-2021	2021-04-04	H5N8	1884058/A/common buzzard/Sweden/SVA210505SZ0374/FB0001789/M-2021/2021-04-04/A / H5N8
1884066	A/whooper swan/Sweden/SVA2100329SZ0210/FB0001277/H-2021	2021-07-06	H5N5	1884066/A/whooper swan/Sweden/SVA2100329SZ0210/FB0001277/H-2021/2021-07-06/A / H5N5
1884817	A/Canada Goose/Sweden/SVA210330SZ0426/FB001307/E-2021	2021-03-24	H5N8	1884817/A/Canada Goose/Sweden/SVA210330SZ0426/FB001307/E-2021/2021-03-24/A / H5N8
1884825	A/Mute Swan/Sweden/SVA210330SZ0417/FB001305/D-2021	2021-03-30	H5N5	1884825/A/Mute Swan/Sweden/SVA210330SZ0417/FB001305/D-2021/2021-03-30/A / H5N5
1884838	A/peregrine falcon/Sweden/SVA210325SZ0348/FP001210/H-2021	2021-03-05	H5N4	1884838/A/peregrine falcon/Sweden/SVA210325SZ0348/FP001210/H-2021/2021-03-05/A / H5N4
1884846	A/Greylag goose/Sweden/SVA210324SZ0403/FB001169/N-2021	2021-03-03	H5N8	1884846/A/Greylag goose/Sweden/SVA210324SZ0403/FB001169/N-2021/2021-03-03/A / H5N8
1884854	A/common buzzard/Sweden/SVA10324SZ0359/FB001163/M-2021	2021-03-17	H5N8	1884854/A/common buzzard/Sweden/SVA10324SZ0359/FB001163/M-2021/2021-03-17/A / H5N8
1884862	A/common buzzard/Sweden/SVA210323SZ0426/FB001120/O-2021	2021-03-14	H5N8	1884862/A/common buzzard/Sweden/SVA210323SZ0426/FB001120/O-2021/2021-03-14/A / H5N8
1884871	A/whooper swan/Sweden/SVA210318SZ0304/FB0001089/M-2021	2021-03-10	H5N8	1884871/A/whooper swan/Sweden/SVA210318SZ0304/FB0001089/M-2021/2021-03-10/A / H5N8
1884904	A/common eider/Sweden/SVA210729SZ0320/FB002613/I-2021	2021-07-19	H5N8	1884904/A/common eider/Sweden/SVA210729SZ0320/FB002613/I-2021/2021-07-19/A / H5N8
1884912	A/common eider/Sweden/SVA210729SZ0323/FB002615/I-2021	2021-07-19	H5N8	1884912/A/common eider/Sweden/SVA210729SZ0323/FB002615/I-2021/2021-07-19/A / H5N8
1889183	A/Mallard/Sweden/SVA210827SZ0252/KN002973/D-2021	2021-08-26	H5N8	1889183/A/Mallard/Sweden/SVA210827SZ0252/KN002973/D-2021/2021-08-26/A / H5N8
1889191	A/Mallard/Sweden/SVA210827SZ0252/KN002974/D-2021	2021-08-26	H5N8	1889191/A/Mallard/Sweden/SVA210827SZ0252/KN002974/D-2021/2021-08-26/A / H5N8
1918755	A/common pheasant /Sweden/SVA210923SZ0341/KN000365/M-2021-H5N1	2021-09-22	H5N1	1918755/A/common pheasant /Sweden/SVA210923SZ0341/KN000365/M-2021-H5N1/2021-09-22/A / H5N1
1918763	A/common pheasant /Sweden/SVA210923SZ0341/KN000366/M-2021	2021-09-22	H5N1	1918763/A/common pheasant /Sweden/SVA210923SZ0341/KN000366/M-2021/2021-09-22/A / H5N1

## Sheet: Gisaid-PA
DNA Accession no.	Isolate name	Collection date	Type	ID-Pylogenetic tree
1806858	A/mute swan/Netherlands/20015931-001/2020	2020-10-17	H5N8	1806858/A/mute swan/Netherlands/20015931-001/2020/2020-10-17/A / H5N8
1807230	A/chicken/Netherlands/20016597-026030/2020	2020-10-28	H5N8	1807230/A/chicken/Netherlands/20016597-026030/2020/2020-10-28/A / H5N8
1807239	A/Eurasian Wigeon/Netherlands/1/2020	2020-10-16	H5N1	1807239/A/Eurasian Wigeon/Netherlands/1/2020/2020-10-16/A / H5N1
1807247	A/Eurasian Wigeon/Netherlands/4/2020	2020-10-16	H5N1	1807247/A/Eurasian Wigeon/Netherlands/4/2020/2020-10-16/A / H5N1
1807255	A/Eurasian Wigeon/Netherlands/5/2020	2020-10-16	H5N1	1807255/A/Eurasian Wigeon/Netherlands/5/2020/2020-10-16/A / H5N1
1807263	A/Eurasian Wigeon/Netherlands/7/2020	2020-10-16	H5N8	1807263/A/Eurasian Wigeon/Netherlands/7/2020/2020-10-16/A / H5N8
1811569	A/buzzard/Germany-MV/AI02166/2020	2020-10-29	H5N5	1811569/A/buzzard/Germany-MV/AI02166/2020/2020-10-29/A / H5N5
1811577	A/barnacle goose/Germany-SH/AI02167/2020	2020-10-28	H5N8	1811577/A/barnacle goose/Germany-SH/AI02167/2020/2020-10-28/A / H5N8
1811635	A/chicken/Netherlands/20017138-016020/2020	2020-11-04	H5N8	1811635/A/chicken/Netherlands/20017138-016020/2020/2020-11-04/A / H5N8
1811660	A/chicken/Russian_Federation/Omsk/1680-10/2020	2020-10-02	H5N5	1811660/A/chicken/Russian_Federation/Omsk/1680-10/2020/2020-10-02/A / H5N5
1811668	A/goose/Russian_Federation/Omsk/1680-6/2020	2020-10-02	H5N5	1811668/A/goose/Russian_Federation/Omsk/1680-6/2020/2020-10-02/A / H5N5
1811699	A/chicken/England/030720/2020	2020-11-02	H5N8	1811699/A/chicken/England/030720/2020/2020-11-02/A / H5N8
1812366	A/greylag goose/Netherlands/20016582-004/2020	2020-10-28	H5N1	1812366/A/greylag goose/Netherlands/20016582-004/2020/2020-10-28/A / H5N1
1812374	A/eurasian teal/Netherlands/20016896-013/2020	2020-11-02	H5N1	1812374/A/eurasian teal/Netherlands/20016896-013/2020/2020-11-02/A / H5N1
1812382	A/eurasian curlew/Netherlands/20016890-001/2020	2020-11-01	H5N1	1812382/A/eurasian curlew/Netherlands/20016890-001/2020/2020-11-01/A / H5N1
1812390	A/barnacle goose/Netherlands/20016935-002/2020	2020-11-01	H5N8	1812390/A/barnacle goose/Netherlands/20016935-002/2020/2020-11-01/A / H5N8
1812398	A/greylag goose/Netherlands/20016879-001/2020	2020-11-01	H5N8	1812398/A/greylag goose/Netherlands/20016879-001/2020/2020-11-01/A / H5N8
1812406	A/chicken/Netherlands/20017460-011015/2020	2020-11-09	H5N8	1812406/A/chicken/Netherlands/20017460-011015/2020/2020-11-09/A / H5N8
1812964	A/chicken/Netherlands/20016978-001/2020	2020-11-02	H5N8	1812964/A/chicken/Netherlands/20016978-001/2020/2020-11-02/A / H5N8
1813020	A/greater white-fronted goose/Netherlands/20017403-004/2020	2020-11-07	H5N5	1813020/A/greater white-fronted goose/Netherlands/20017403-004/2020/2020-11-07/A / H5N5
1813076	A/chicken/Netherlands/20017639-001/2020	2020-11-10	H5N8	1813076/A/chicken/Netherlands/20017639-001/2020/2020-11-10/A / H5N8
1813084	A/chicken/Netherlands/20017694-004/2020	2020-11-11	H5N8	1813084/A/chicken/Netherlands/20017694-004/2020/2020-11-11/A / H5N8
1813100	A/duck/Netherlands/20017868-016020/2020	2020-11-13	H5N8	1813100/A/duck/Netherlands/20017868-016020/2020/2020-11-13/A / H5N8
1813729	A/Cygnus_olor/Belgium/11956_001/2020 (H5N8)	2020-11-04	H5N8	1813729/A/Cygnus_olor/Belgium/11956_001/2020 (H5N8)/2020-11-04/A / H5N8
1813745	A/peregrine falcon/Denmark/13776-1/2020-10-30(H5N5)	2020-10-30	H5N5	1813745/A/peregrine falcon/Denmark/13776-1/2020-10-30(H5N5)/2020-10-30/A / H5N5
1813752	A/barnacle goose/Denmark/14138-1/2020-11-04(H5N8)	2020-11-04	H5N8	1813752/A/barnacle goose/Denmark/14138-1/2020-11-04(H5N8)/2020-11-04/A / H5N8
1813829	A/Turkey/Sweden/SVA201114SZ0001/20KN303106/2020	2020-11-13	H5N8	1813829/A/Turkey/Sweden/SVA201114SZ0001/20KN303106/2020/2020-11-13/A / H5N8
1813962	A/greylag goose/Netherlands/20016414-001/2020	2020-10-26	H5N8	1813962/A/greylag goose/Netherlands/20016414-001/2020/2020-10-26/A / H5N8
1813970	A/greylag goose/Netherlands/20016494-001/2020	2020-10-27	H5N8	1813970/A/greylag goose/Netherlands/20016494-001/2020/2020-10-27/A / H5N8
1813978	A/chicken/Netherlands/20018496-006010/2020	2020-11-20	H5N8	1813978/A/chicken/Netherlands/20018496-006010/2020/2020-11-20/A / H5N8
1813986	A/chicken/Netherlands/20018523-001005/2020	2020-11-21	H5N8	1813986/A/chicken/Netherlands/20018523-001005/2020/2020-11-21/A / H5N8
1814605	A/mallard/Italy/20VIR7139-73/2020	2020-11-14	H5N8	1814605/A/mallard/Italy/20VIR7139-73/2020/2020-11-14/A / H5N8
1814626	A/Gallus_gallus/Belgium/12168_002/2020	2020-11-18	H5N5	1814626/A/Gallus_gallus/Belgium/12168_002/2020/2020-11-18/A / H5N5
1814656	A/chicken/Poland/448/2020	2020-11-24	H5N8	1814656/A/chicken/Poland/448/2020/2020-11-24/A / H5N8
1814674	A/Anser_albifrons/Belgium/11956_005/2020	2020-11-07	H5N8	1814674/A/Anser_albifrons/Belgium/11956_005/2020/2020-11-07/A / H5N8
1814693	A/Numenius_arquata/Belgium/11956_003/2020	2020-11-07	H5N8	1814693/A/Numenius_arquata/Belgium/11956_003/2020/2020-11-07/A / H5N8
1814710	A/turkey/Croatia/104/2020	2020-11-17	H5N8	1814710/A/turkey/Croatia/104/2020/2020-11-17/A / H5N8
1814718	A/chicken/France/20P016448/2020	2020-11-10	H5N8	1814718/A/chicken/France/20P016448/2020/2020-11-10/A / H5N8
1814726	A/Peregrine falcon/Sweden/SVA201117SZ0467/20KN003345/2020	2020-11-10	H5N8	1814726/A/Peregrine falcon/Sweden/SVA201117SZ0467/20KN003345/2020/2020-11-10/A / H5N8
1814734	A/barnacle goose/Sweden/SVA201117SZ0468/KN003355/2020	2020-11-12	H5N8	1814734/A/barnacle goose/Sweden/SVA201117SZ0468/KN003355/2020/2020-11-12/A / H5N8
1815141	A/Eurasian_wigeon/Italy/20VIR7301-206/2020	2020-11-21	H5N1	1815141/A/Eurasian_wigeon/Italy/20VIR7301-206/2020/2020-11-21/A / H5N1
1815149	A/Eurasian_wigeon/Italy/20VIR7139-121/2020	2020-11-14	H5N8	1815149/A/Eurasian_wigeon/Italy/20VIR7139-121/2020/2020-11-14/A / H5N8
1815158	A/mallard/Italy/20VIR7139-124_feather/2020	2020-11-14	H5N8	1815158/A/mallard/Italy/20VIR7139-124_feather/2020/2020-11-14/A / H5N8
1815166	A/mute swan/Wales/048069/2020	2020-11-24	H5N5	1815166/A/mute swan/Wales/048069/2020/2020-11-24/A / H5N5
1815182	A/mute swan/Wales/048068/2020	2020-11-24	H5N5	1815182/A/mute swan/Wales/048068/2020/2020-11-24/A / H5N5
1815190	A/goose/Tatarstan/1730-2/2020	2020-10-09	H5N8	1815190/A/goose/Tatarstan/1730-2/2020 /2020-10-09/A / H5N8
1815380	A/Eurasian_wigeon/Italy/20VIR7301-31/2020	2020-11-21	H5N8	1815380/A/Eurasian_wigeon/Italy/20VIR7301-31/2020/2020-11-21/A / H5N8
1815482	A/chicken/Netherlands/20019411-006010/2020	2020-12-04	H5N8	1815482/A/chicken/Netherlands/20019411-006010/2020/2020-12-04/A / H5N8
1837890	A/Greylag_goose/England/032698/2020	2020-11-03	H5N8	1837890/A/Greylag_goose/England/032698/2020/2020-11-03/A / H5N8
1837898	A/whistling_duck/England/035643/2020	2020-11-19	H5N8	1837898/A/whistling_duck/England/035643/2020/2020-11-19/A / H5N8
1837906	A/chicken/England/037052/2020	2020-11-21	H5N8	1837906/A/chicken/England/037052/2020/2020-11-21/A / H5N8
1837916	A/chicken/England/033708/2020	2020-11-10	H5N8	1837916/A/chicken/England/033708/2020/2020-11-10/A / H5N8
1837924	A/Greylag_goose/England/033100/2020	2020-10-30	H5N8	1837924/A/Greylag_goose/England/033100/2020/2020-10-30/A / H5N8
1837932	A/turkey/England/037784/2020	2020-11-28	H5N8	1837932/A/turkey/England/037784/2020/2020-11-28/A / H5N8
1837940	A/Canada_goose/England/032697/2020	2020-11-03	H5N8	1837940/A/Canada_goose/England/032697/2020/2020-11-03/A / H5N8
1837948	A/turkey/England/038115/2020	2020-12-02	H5N8	1837948/A/turkey/England/038115/2020/2020-12-02/A / H5N8
1837956	A/chicken/Netherlands/20019237-001005/2020	2020-12-02	H5N8	1837956/A/chicken/Netherlands/20019237-001005/2020/2020-12-02/A / H5N8
1837964	A/chicken/Netherlands/20019226-001/2020	2020-12-02	H5N8	1837964/A/chicken/Netherlands/20019226-001/2020/2020-12-02/A / H5N8
1837972	A/chicken/Netherlands/20019422-001005/2020	2020-12-06	H5N8	1837972/A/chicken/Netherlands/20019422-001005/2020/2020-12-06/A / H5N8
1838630	A/barnacle goose/Sweden/SVA201125SZ0472/KN003488/2020	2020-11-15	H5N8	1838630/A/barnacle goose/Sweden/SVA201125SZ0472/KN003488/2020/2020-11-15/A / H5N8
1838672	A/chicken/Netherlands/20019879-001005/2020	2020-12-14	H5N1	1838672/A/chicken/Netherlands/20019879-001005/2020/2020-12-14/A / H5N1
1838680	A/mute swan/Netherlands/20019252-002/2020	2020-12-02	H5N8	1838680/A/mute swan/Netherlands/20019252-002/2020/2020-12-02/A / H5N8
1838688	A/mute swan/Netherlands/20019255-002/2020	2020-12-02	H5N8	1838688/A/mute swan/Netherlands/20019255-002/2020/2020-12-02/A / H5N8
1838696	A/greylag goose/Netherlands/20019685-002/2020	2020-12-08	H5N1	1838696/A/greylag goose/Netherlands/20019685-002/2020/2020-12-08/A / H5N1
1838811	A/barnacle goose/Sweden/SVA201201SZ0353/KN003624/2020	2020-11-25	H5N5	1838811/A/barnacle goose/Sweden/SVA201201SZ0353/KN003624/2020/2020-11-25/A / H5N5
1839501	A/turkey/England/038730/2020	2020-12-03	H5N8	1839501/A/turkey/England/038730/2020/2020-12-03/A / H5N8
1839509	A/turkey/England/039352/2020	2020-12-04	H5N8	1839509/A/turkey/England/039352/2020/2020-12-04/A / H5N8
1839517	A/turkey/England/039472/2020	2020-12-04	H5N8	1839517/A/turkey/England/039472/2020/2020-12-04/A / H5N8
1839525	A/falcon/England/041976/2020	2020-12-14	H5N8	1839525/A/falcon/England/041976/2020/2020-12-14/A / H5N8
1840055	A/mute_swan/England/234255/2020	2020-12-03	H5N1	1840055/A/mute_swan/England/234255/2020/2020-12-03/A / H5N1
1841269	A/muscovy duck/Netherlands/20019914-001/2020	2020-12-11	H5N8	1841269/A/muscovy duck/Netherlands/20019914-001/2020/2020-12-11/A / H5N8
1841277	A/peregrine falcon/Netherlands/20020038-001/2020	2020-12-13	H5N8	1841277/A/peregrine falcon/Netherlands/20020038-001/2020/2020-12-13/A / H5N8
1841285	A/mute swan/Netherlands/20020133-001/2020	2020-12-15	H5N8	1841285/A/mute swan/Netherlands/20020133-001/2020/2020-12-15/A / H5N8
1841293	A/black-headed gull/Netherlands/20020162-002/2020	2020-12-17	H5N8	1841293/A/black-headed gull/Netherlands/20020162-002/2020/2020-12-17/A / H5N8
1841301	A/turkey/Netherlands/21020942-001005/2021	2021-01-04	H5N8	1841301/A/turkey/Netherlands/21020942-001005/2021/2021-01-04/A / H5N8
1841309	A/turkey/Poland/464/2020(H5N8)	2020-12-01	H5N8	1841309/A/turkey/Poland/464/2020(H5N8)/2020-12-01/A / H5N8
1841768	A/peregrine_falcon/Ireland/20VIR7872-1/2020	2020-11-01	H5N8	1841768/A/peregrine_falcon/Ireland/20VIR7872-1/2020/2020-11-01/A / H5N8
1841842	A/Chicken/Sweden/SVA201221SZ0027/KN342632-IP2/2020	2020-12-21	H5N8	1841842/A/Chicken/Sweden/SVA201221SZ0027/KN342632-IP2/2020/2020-12-21/A / H5N8
1841850	A/barnacle goose/Sweden/SVA201215SZ0368/KN003768/2020	2020-12-09	H5N8	1841850/A/barnacle goose/Sweden/SVA201215SZ0368/KN003768/2020/2020-12-09/A / H5N8
1841858	A/barnacle goose/Sweden/SVA201221SZ0154/KN003828/2020	2020-12-15	H5N8	1841858/A/barnacle goose/Sweden/SVA201221SZ0154/KN003828/2020/2020-12-15/A / H5N8
1841866	A/Chicken/Sweden/SVA210102SZ0002/KN000002-IP1/2021	2021-01-02	H5N8	1841866/A/Chicken/Sweden/SVA210102SZ0002/KN000002-IP1/2021/2021-01-02/A / H5N8
1841898	A/Chicken/Sweden/SVA210111SZ0065/KN005298-IP1/2021	2021-01-10	H5N8	1841898/A/Chicken/Sweden/SVA210111SZ0065/KN005298-IP1/2021/2021-01-10/A / H5N8
1841906	A/Turkey/Sweden/SVA210114SZ0001/KN009555-IP2/2021	2021-01-13	H5N8	1841906/A/Turkey/Sweden/SVA210114SZ0001/KN009555-IP2/2021/2021-01-13/A / H5N8
1843401	A/Chicken/Sweden/SVA210121SZ0033/KN000273-IP3/2021	2021-01-20	H5N5	1843401/A/Chicken/Sweden/SVA210121SZ0033/KN000273-IP3/2021/2021-01-20/A / H5N5
1843409	A/Chicken/Sweden/SVA210117SZ0004/KN011326-IP3/2021	2021-01-16	H5N5	1843409/A/Chicken/Sweden/SVA210117SZ0004/KN011326-IP3/2021/2021-01-16/A / H5N5
1843605	A/mute swan/Czech Republic/1410-2/2021	2021-01-19	H5N8	1843605/A/mute swan/Czech Republic/1410-2/2021/2021-01-19/A / H5N8
1843614	A/common_teal/Italy/20VIR7608-73/2020	2020-12-04	H5N8	1843614/A/common_teal/Italy/20VIR7608-73/2020/2020-12-04/A / H5N8
1843622	A/common_teal/Italy/20VIR7439-190/2020	2020-11-28	H5N5	1843622/A/common_teal/Italy/20VIR7439-190/2020/2020-11-28/A / H5N5
1843630	A/greylag_goose/Italy/20VIR7660-6/2020	2020-11-29	H5N8	1843630/A/greylag_goose/Italy/20VIR7660-6/2020/2020-11-29/A / H5N8
1843638	A/greater_white-fronted_goose/Italy/20VIR8073-4/2020	2020-11-23	H5N1	1843638/A/greater_white-fronted_goose/Italy/20VIR8073-4/2020/2020-11-23/A / H5N1
1843646	A/Eurasian_wigeon/Italy/20VIR7301-362/2020	2020-11-21	H5N8	1843646/A/Eurasian_wigeon/Italy/20VIR7301-362/2020/2020-11-21/A / H5N8
1844082	A/chicken/Czech Republic/1566-1/2021	2021-01-22	H5N8	1844082/A/chicken/Czech Republic/1566-1/2021/2021-01-22/A / H5N8
1845787	A/mute swan/Czech Republic/1410-1/2021	2021-01-22	H5N8	1845787/A/mute swan/Czech Republic/1410-1/2021/2021-01-22/A / H5N8
1846296	A/chicken/Northern_Ireland/2020-17671_21VIR113-11/2020	2020-12-31	H5N8	1846296/A/chicken/Northern_Ireland/2020-17671_21VIR113-11/2020/2020-12-31/A / H5N8
1846304	A/chicken/Northern_Ireland/2021-000067_21VIR114-19/2021	2021-01-05	H5N8	1846304/A/chicken/Northern_Ireland/2021-000067_21VIR114-19/2021/2021-01-05/A / H5N8
1846855	A/chicken/Czech Republic/2395/2021	2021-02-02	H5N8	1846855/A/chicken/Czech Republic/2395/2021 /2021-02-02/A / H5N8
1846863	A/chicken/Czech Republic/2502-1/2021	2021-02-03	H5N8	1846863/A/chicken/Czech Republic/2502-1/2021/2021-02-03/A / H5N8
1846871	A/chicken/Czech Republic/2502-2/2021	2021-02-03	H5N8	1846871/A/chicken/Czech Republic/2502-2/2021/2021-02-03/A / H5N8
1846879	A/mute swan/Czech Republic/2600/2021	2021-02-04	H5N8	1846879/A/mute swan/Czech Republic/2600/2021/2021-02-04/A / H5N8
1846960	A/Astrakhan/3212/2020	2020-12-12	H5N8	1846960/A/Astrakhan/3212/2020/2020-12-12/A / H5N8
1846968	A/chicken/Astrakhan/321-01/2020	2020-12-12	H5N8	1846968/A/chicken/Astrakhan/321-01/2020/2020-12-12/A / H5N8
1846976	A/chicken/Astrakhan/321-01/2020	2020-12-12	H5N8	1846976/A/chicken/Astrakhan/321-01/2020/2020-12-12/A / H5N8
1846984	A/chicken/Astrakhan/321-05/2020	2020-12-12	H5N8	1846984/A/chicken/Astrakhan/321-05/2020/2020-12-12/A / H5N8
1846992	A/chicken/Astrakhan/321-05/2020	2020-12-12	H5N8	1846992/A/chicken/Astrakhan/321-05/2020/2020-12-12/A / H5N8
1847000	A/chicken/Astrakhan/321-06/2020	2020-12-12	H5N8	1847000/A/chicken/Astrakhan/321-06/2020/2020-12-12/A / H5N8
1847008	A/chicken/Astrakhan/321-09/2020	2020-12-12	H5N8	1847008/A/chicken/Astrakhan/321-09/2020/2020-12-12/A / H5N8
1847016	A/chicken/Astrakhan/321-10/2020	2020-12-12	H5N8	1847016/A/chicken/Astrakhan/321-10/2020/2020-12-12/A / H5N8
1847024	A/chicken/Astrakhan/321-10/2020	2020-12-12	H5N8	1847024/A/chicken/Astrakhan/321-10/2020/2020-12-12/A / H5N8
1847669	A/chicken/Netherlands/21023815-001005/2021	2021-02-19	H5N8	1847669/A/chicken/Netherlands/21023815-001005/2021/2021-02-19/A / H5N8
1847691	A/common kestrel/Netherlands/20020264-002/2020	2020-12-17	H5N8	1847691/A/common kestrel/Netherlands/20020264-002/2020/2020-12-17/A / H5N8
1847699	A/common buzzard/Netherlands/21021396-002/2021	2021-01-09	H5N1	1847699/A/common buzzard/Netherlands/21021396-002/2021/2021-01-09/A / H5N1
1847707	A/barnacle goose/Netherlands/21021591-001/2021	2021-01-14	H5N1	1847707/A/barnacle goose/Netherlands/21021591-001/2021/2021-01-14/A / H5N1
1847723	A/common buzzard/Netherlands/21021023-002/2021	2021-01-04	H5N3	1847723/A/common buzzard/Netherlands/21021023-002/2021/2021-01-04/A / H5N3
1847731	A/mute swan/Czech Republic/2669-1/2021	2021-02-04	H5N8	1847731/ A/mute swan/Czech Republic/2669-1/2021 /2021-02-04/A / H5N8
1847739	A/mute swan/Czech Republic/2669-2/2021	2021-02-04	H5N8	1847739/A/mute swan/Czech Republic/2669-2/2021 /2021-02-04/A / H5N8
1847747	A/chicken/Czech Republic/29392021	2021-02-10	H5N8	1847747/A/chicken/Czech Republic/29392021 /2021-02-10/A / H5N8
1847755	A/chicken/Czech Republic/3099-1/2021	2021-02-12	H5N8	1847755/A/chicken/Czech Republic/3099-1/2021 /2021-02-12/A / H5N8
1847763	A/chicken/Czech Republic/3099-2/2021	2021-02-12	H5N8	1847763/A/chicken/Czech Republic/3099-2/2021 /2021-02-12/A / H5N8
1847779	A/common kestrel/Denmark/16023-01/2021-01-01(H5N3)	2021-01-01	H5N3	1847779/A/common kestrel/Denmark/16023-01/2021-01-01(H5N3)/2021-01-01/A / H5N3
1848108	A/mute swan/Czech Republic/3160-1/2021	2021-02-14	H5N8	1848108/A/mute swan/Czech Republic/3160-1/2021 /2021-02-14/A / H5N8
1848116	A/common coot/Czech Republic/3160-2/2021	2021-02-14	H5N8	1848116/A/common coot/Czech Republic/3160-2/2021 /2021-02-14/A / H5N8
1848326	A/Turkey/Sweden/SVA210214SZ0002/KN035667-IP5/2021	2021-02-13	H5N8	1848326/A/Turkey/Sweden/SVA210214SZ0002/KN035667-IP5/2021/2021-02-13/A / H5N8
1848334	A/Chicken/Sweden/SVA210217SZ0001/KN001190-IP6/2021	2021-02-16	H5N8	1848334/A/Chicken/Sweden/SVA210217SZ0001/KN001190-IP6/2021/2021-02-16/A / H5N8
1848342	A/Common goldeneye/SVA210202SZ0464/KN000277/2021	2021-02-01	H5N5	1848342/A/Common goldeneye/SVA210202SZ0464/KN000277/2021/2021-02-01/A / H5N5
1848350	A/Taiga bean goose/SVA210217SZ0303/KN000463/2021	2021-02-16	H5N8	1848350/A/Taiga bean goose/SVA210217SZ0303/KN000463/2021/2021-02-16/A / H5N8
1848358	A/black-headed gull/Sweden/SVA210216SZ0398/KN000437/2021	2021-02-07	H5N8	1848358/A/black-headed gull/Sweden/SVA210216SZ0398/KN000437/2021/2021-02-07/A / H5N8
1848366	A/Greylag goose/Sweden/SVA210209SZ0422/KN000346/2021	2021-02-03	H5N8	1848366/A/Greylag goose/Sweden/SVA210209SZ0422/KN000346/2021/2021-02-03/A / H5N8
1848374	A/Canada goose/Sweden/SVA210209SZ0420/KN000345/2021	2021-02-07	H5N8	1848374/A/Canada goose/Sweden/SVA210209SZ0420/KN000345/2021/2021-02-07/A / H5N8
1848383	A/barnacle goose/Sweden/SVA210202SZ0453/KN000276/2021	2021-02-01	H5N8	1848383/A/barnacle goose/Sweden/SVA210202SZ0453/KN000276/2021/2021-02-01/A / H5N8
1848391	A/barnacle goose/Sweden/SVA210126SZ0462/KN000202/2021	2021-01-22	H5N8	1848391/A/barnacle goose/Sweden/SVA210126SZ0462/KN000202/2021/2021-01-22/A / H5N8
1848399	A/Turkey/Sweden/SVA201118SZ0002/KN305633-IP1/2020	2020-11-17	H5N8	1848399/A/Turkey/Sweden/SVA201118SZ0002/KN305633-IP1/2020/2020-11-17/A / H5N8
1848408	A/Common buzzard/Sweden/SVA210212SZ0284/KN000390/2021	2021-02-11	H5N8	1848408/A/Common buzzard/Sweden/SVA210212SZ0284/KN000390/2021/2021-02-11/A / H5N8
1848618	A/chicken/Kostroma/304-01/2020	2020-10-17	H5N8	1848618/A/chicken/Kostroma/304-01/2020/2020-10-17/A / H5N8
1848626	A/chicken/Kostroma/304-03/2020	2020-10-17	H5N8	1848626/A/chicken/Kostroma/304-03/2020/2020-10-17/A / H5N8
1848634	A/chicken/Kostroma/304-04/2020	2020-10-17	H5N8	1848634/A/chicken/Kostroma/304-04/2020/2020-10-17/A / H5N8
1848642	A/chicken/Kostroma/304-06/2020	2020-10-17	H5N8	1848642/A/chicken/Kostroma/304-06/2020/2020-10-17/A / H5N8
1848650	A/chicken/Kostroma/304-08/2020	2020-10-17	H5N8	1848650/A/chicken/Kostroma/304-08/2020/2020-10-17/A / H5N8
1848658	A/chicken/Kostroma/304-10/2020	2020-10-17	H5N8	1848658/A/chicken/Kostroma/304-10/2020/2020-10-17/A / H5N8
1848666	A/chicken/Rostov-on-Don/308-02/2020	2020-10-25	H5N8	1848666/A/chicken/Rostov-on-Don/308-02/2020/2020-10-25/A / H5N8
1848674	A/chicken/Rostov-on-Don/308-03/2020	2020-10-25	H5N8	1848674/A/chicken/Rostov-on-Don/308-03/2020/2020-10-25/A / H5N8
1848682	A/chicken/Rostov-on-Don/308-04/2020	2020-10-25	H5N8	1848682/A/chicken/Rostov-on-Don/308-04/2020/2020-10-25/A / H5N8
1848690	A/turkey/Stavropol/320-01/2020	2020-12-11	H5N8	1848690/A/turkey/Stavropol/320-01/2020/2020-12-11/A / H5N8
1848698	A/turkey/Stavropol/320-02/2020	2020-12-11	H5N8	1848698/A/turkey/Stavropol/320-02/2020/2020-12-11/A / H5N8
1848706	A/turkey/Stavropol/320-03/2020	2020-12-11	H5N8	1848706/A/turkey/Stavropol/320-03/2020/2020-12-11/A / H5N8
1848714	A/mute swan/North Ossetia-Alania/325-01/2020	2020-12-31	H5N8	1848714/A/mute swan/North Ossetia-Alania/325-01/2020/2020-12-31/A / H5N8
1848722	A/mute swan/North Ossetia-Alania/325-02/2020	2020-12-31	H5N8	1848722/A/mute swan/North Ossetia-Alania/325-02/2020/2020-12-31/A / H5N8
1848730	A/mute swan/North Ossetia-Alania/325-03/2020	2020-12-31	H5N8	1848730/A/mute swan/North Ossetia-Alania/325-03/2020/2020-12-31/A / H5N8
1848738	A/turkey/Rostov-on-Don/332-08/2021	2021-01-29	H5N8	1848738/A/turkey/Rostov-on-Don/332-08/2021/2021-01-29/A / H5N8
1848746	A/turkey/Rostov-on-Don/332-08/2021	2021-01-29	H5N8	1848746/A/turkey/Rostov-on-Don/332-08/2021/2021-01-29/A / H5N8
1848754	A/turkey/Rostov-on-Don/332-09/2021	2021-01-29	H5N8	1848754/A/turkey/Rostov-on-Don/332-09/2021/2021-01-29/A / H5N8
1848762	A/turkey/Rostov-on-Don/332-10/2021	2021-01-29	H5N8	1848762/A/turkey/Rostov-on-Don/332-10/2021/2021-01-29/A / H5N8
1848770	A/turkey/Rostov-on-Don/332-12/2021	2021-01-29	H5N8	1848770/A/turkey/Rostov-on-Don/332-12/2021/2021-01-29/A / H5N8
1848778	A/chicken/Krasnodar/334-01/2021	2021-01-05	H5N8	1848778/A/chicken/Krasnodar/334-01/2021/2021-01-05/A / H5N8
1848786	A/chicken/Krasnodar/334-02/2021	2021-01-05	H5N8	1848786/A/chicken/Krasnodar/334-02/2021/2021-01-05/A / H5N8
1848794	A/chicken/Krasnodar/334-02/2021	2021-01-05	H5N8	1848794/A/chicken/Krasnodar/334-02/2021/2021-01-05/A / H5N8
1848802	A/chicken/Krasnodar/334-03/2021	2021-01-05	H5N8	1848802/A/chicken/Krasnodar/334-03/2021/2021-01-05/A / H5N8
1848834	A/chicken/Scotland/043405/2020	2020-12-16	H5N8	1848834/A/chicken/Scotland/043405/2020/2020-12-16/A / H5N8
1848842	A/chicken/England/043683/2020	2020-12-17	H5N8	1848842/A/chicken/England/043683/2020/2020-12-17/A / H5N8
1848850	A/duck/England/043628/2020	2020-12-18	H5N8	1848850/A/duck/England/043628/2020/2020-12-18/A / H5N8
1848858	A/chicken/England/045984/2020	2020-12-25	H5N8	1848858/A/chicken/England/045984/2020/2020-12-25/A / H5N8
1848866	A/duck/England/046311/2020	2020-12-27	H5N8	1848866/A/duck/England/046311/2020/2020-12-27/A / H5N8
1848874	A/chicken/England/046491/2020	2020-12-28	H5N8	1848874/A/chicken/England/046491/2020/2020-12-28/A / H5N8
1848882	A/pheasant/Wales/000252/2021	2021-01-27	H5N8	1848882/A/pheasant/Wales/000252/2021/2021-01-27/A / H5N8
1848898	A/brent_goose/England/233339/2020	2020-11-08	H5N8	1848898/A/brent_goose/England/233339/2020/2020-11-08/A / H5N8
1848906	A/brent_goose/England/095684/2020	2020-11-12	H5N5	1848906/A/brent_goose/England/095684/2020/2020-11-12/A / H5N5
1848914	A/mute swan/England/263814/2020	2020-11-10	H5N8	1848914/A/mute swan/England/263814/2020/2020-11-10/A / H5N8
1848922	A/mute_swan/England/234135/2020	2020-12-01	H5N8	1848922/A/mute_swan/England/234135/2020/2020-12-01/A / H5N8
1848930	A/pheasant/Scotland/000348/2021	2021-02-10	H5N1	1848930/A/pheasant/Scotland/000348/2021/2021-02-10/A / H5N1
1848950	A/barnacle goose/Netherlands/20016511-002/2020	2020-10-27	H5N8	1848950/A/barnacle goose/Netherlands/20016511-002/2020/2020-10-27/A / H5N8
1848958	A/wild bird/Netherlands/20016515-002/2020	2020-10-26	H5N8	1848958/A/wild bird/Netherlands/20016515-002/2020/2020-10-26/A / H5N8
1848966	A/mute swan/Netherlands/20016516-001/2020	2020-10-27	H5N8	1848966/A/mute swan/Netherlands/20016516-001/2020/2020-10-27/A / H5N8
1848974	A/mute swan/Netherlands/20016634-001/2020	2020-10-28	H5N8	1848974/A/mute swan/Netherlands/20016634-001/2020/2020-10-28/A / H5N8
1848982	A/cormorant/Netherlands/20016582-005/2020	2020-10-28	H5N8	1848982/A/cormorant/Netherlands/20016582-005/2020/2020-10-28/A / H5N8
1848990	A/mute swan/Netherlands/20016618-001/2020	2020-10-28	H5N8	1848990/A/mute swan/Netherlands/20016618-001/2020/2020-10-28/A / H5N8
1848998	A/greylag goose/Netherlands/20016756-001/2020	2020-10-29	H5N8	1848998/A/greylag goose/Netherlands/20016756-001/2020/2020-10-29/A / H5N8
1849006	A/eurasian wigeon/Netherlands/20016758-001/2020	2020-10-29	H5N8	1849006/A/eurasian wigeon/Netherlands/20016758-001/2020/2020-10-29/A / H5N8
1849014	A/barnacle goose/Netherlands/20016888-001/2020	2020-10-29	H5N8	1849014/A/barnacle goose/Netherlands/20016888-001/2020/2020-10-29/A / H5N8
1849022	A/short-eared owl/Netherlands/20016896-017/2020	2020-11-02	H5N8	1849022/A/short-eared owl/Netherlands/20016896-017/2020/2020-11-02/A / H5N8
1849030	A/mute swan/Netherlands/20016973-001/2020	2020-11-02	H5N8	1849030/A/mute swan/Netherlands/20016973-001/2020/2020-11-02/A / H5N8
1849038	A/barnacle goose/Netherlands/20016974-002/2020	2020-11-02	H5N8	1849038/A/barnacle goose/Netherlands/20016974-002/2020/2020-11-02/A / H5N8
1849046	A/greylag goose/Netherlands/20016975-004/2020	2020-11-02	H5N8	1849046/A/greylag goose/Netherlands/20016975-004/2020/2020-11-02/A / H5N8
1849054	A/egyptian goose/Netherlands/20017027-002/2020	2020-11-03	H5N8	1849054/A/egyptian goose/Netherlands/20017027-002/2020/2020-11-03/A / H5N8
1849062	A/barnacle goose/Netherlands/20017051-001/2020	2020-11-03	H5N8	1849062/A/barnacle goose/Netherlands/20017051-001/2020/2020-11-03/A / H5N8
1849070	A/barnacle goose/Netherlands/20017051-006/2020	2020-11-03	H5N8	1849070/A/barnacle goose/Netherlands/20017051-006/2020/2020-11-03/A / H5N8
1849078	A/barnacle goose/Netherlands/20017052-001/2020	2020-11-03	H5N8	1849078/A/barnacle goose/Netherlands/20017052-001/2020/2020-11-03/A / H5N8
1849086	A/mute swan/Netherlands/20017131-006/2020	2020-11-04	H5N8	1849086/A/mute swan/Netherlands/20017131-006/2020/2020-11-04/A / H5N8
1849094	A/barnacle goose/Netherlands/20017159-006/2020	2020-11-04	H5N8	1849094/A/barnacle goose/Netherlands/20017159-006/2020/2020-11-04/A / H5N8
1849102	A/greylag goose/Netherlands/20017399-006/2020	2020-11-06	H5N8	1849102/A/greylag goose/Netherlands/20017399-006/2020/2020-11-06/A / H5N8
1849110	A/barnacle goose/Netherlands/20017405-002/2020	2020-11-07	H5N8	1849110/A/barnacle goose/Netherlands/20017405-002/2020/2020-11-07/A / H5N8
1849118	A/greylag goose/Netherlands/20016877-001/2020	2020-10-30	H5N8	1849118/A/greylag goose/Netherlands/20016877-001/2020/2020-10-30/A / H5N8
1849126	A/brant goose/Netherlands/20016948-002/2020	2020-10-31	H5N8	1849126/A/brant goose/Netherlands/20016948-002/2020/2020-10-31/A / H5N8
1849134	A/barnacle goose/Netherlands/20016951-001/2020	2020-10-31	H5N8	1849134/A/barnacle goose/Netherlands/20016951-001/2020/2020-10-31/A / H5N8
1849142	A/wild goose/Netherlands/20016959-001/2020	2020-11-02	H5N8	1849142/A/wild goose/Netherlands/20016959-001/2020/2020-11-02/A / H5N8
1849150	A/mute swan/Netherlands/20016960-001/2020	2020-11-02	H5N8	1849150/A/mute swan/Netherlands/20016960-001/2020/2020-11-02/A / H5N8
1849158	A/mute swan/Netherlands/20017061-001/2020	2020-11-02	H5N8	1849158/A/mute swan/Netherlands/20017061-001/2020/2020-11-02/A / H5N8
1849166	A/greylag goose/Netherlands/20017064-002/2020	2020-11-03	H5N8	1849166/A/greylag goose/Netherlands/20017064-002/2020/2020-11-03/A / H5N8
1849174	A/mute swan/Netherlands/20017153-002/2020	2020-11-03	H5N8	1849174/A/mute swan/Netherlands/20017153-002/2020/2020-11-03/A / H5N8
1849182	A/mute swan/Netherlands/20017547-002/2020	2020-11-10	H5N8	1849182/A/mute swan/Netherlands/20017547-002/2020/2020-11-10/A / H5N8
1849190	A/eurasian oystercatcher/Netherlands/20017557-003/2020	2020-11-10	H5N8	1849190/A/eurasian oystercatcher/Netherlands/20017557-003/2020/2020-11-10/A / H5N8
1849198	A/greylag goose/Netherlands/20017476-001/2020	2020-11-06	H5N8	1849198/A/greylag goose/Netherlands/20017476-001/2020/2020-11-06/A / H5N8
1849206	A/greater canada goose/Netherlands/20017479-002/2020	2020-11-06	H5N8	1849206/A/greater canada goose/Netherlands/20017479-002/2020/2020-11-06/A / H5N8
1849214	A/northern lapwing/Netherlands/20017480-001/2020	2020-11-06	H5N8	1849214/A/northern lapwing/Netherlands/20017480-001/2020/2020-11-06/A / H5N8
1849222	A/wild goose/Netherlands/20017495-002/2020	2020-11-09	H5N8	1849222/A/wild goose/Netherlands/20017495-002/2020/2020-11-09/A / H5N8
1849230	A/gadwall/Netherlands/20017254-001/2020	2020-11-01	H5N8	1849230/A/gadwall/Netherlands/20017254-001/2020/2020-11-01/A / H5N8
1849238	A/northern lapwing/Netherlands/20017255-001/2020	2020-11-01	H5N8	1849238/A/northern lapwing/Netherlands/20017255-001/2020/2020-11-01/A / H5N8
1849246	A/greylag goose/Netherlands/20017256-002/2020	2020-11-03	H5N8	1849246/A/greylag goose/Netherlands/20017256-002/2020/2020-11-03/A / H5N8
1849254	A/common kestrel/Netherlands/20017381-001/2020	2020-11-05	H5N8	1849254/A/common kestrel/Netherlands/20017381-001/2020/2020-11-05/A / H5N8
1849262	A/pink-footed goose/Netherlands/20017382-001/2020	2020-11-06	H5N8	1849262/A/pink-footed goose/Netherlands/20017382-001/2020/2020-11-06/A / H5N8
1849270	A/barnacle goose/Netherlands/20016888-002/2020	2020-10-29	H5N8	1849270/A/barnacle goose/Netherlands/20016888-002/2020/2020-10-29/A / H5N8
1849278	A/barnacle goose/Netherlands/20016888-003/2020	2020-10-29	H5N8	1849278/A/barnacle goose/Netherlands/20016888-003/2020/2020-10-29/A / H5N8
1849286	A/greylag goose/Netherlands/20016896-001/2020	2020-11-02	H5N8	1849286/A/greylag goose/Netherlands/20016896-001/2020/2020-11-02/A / H5N8
1849294	A/barnacle goose/Netherlands/20016896-011/2020	2020-11-02	H5N8	1849294/A/barnacle goose/Netherlands/20016896-011/2020/2020-11-02/A / H5N8
1849302	A/barnacle goose/Netherlands/20016896-012/2020	2020-11-02	H5N8	1849302/A/barnacle goose/Netherlands/20016896-012/2020/2020-11-02/A / H5N8
1849310	A/eurasian wigeon/Netherlands/20016896-025/2020	2020-11-02	H5N8	1849310/A/eurasian wigeon/Netherlands/20016896-025/2020/2020-11-02/A / H5N8
1849318	A/barnacle goose/Netherlands/20016935-003/2020	2020-11-01	H5N8	1849318/A/barnacle goose/Netherlands/20016935-003/2020/2020-11-01/A / H5N8
1849326	A/greater canada goose/Netherlands/20017403-003/2020	2020-11-07	H5N8	1849326/A/greater canada goose/Netherlands/20017403-003/2020/2020-11-07/A / H5N8
1849334	A/barnacle goose/Netherlands/20017557-001/2020	2020-11-10	H5N8	1849334/A/barnacle goose/Netherlands/20017557-001/2020/2020-11-10/A / H5N8
1849342	A/barnacle goose/Netherlands/20017557-002/2020	2020-11-10	H5N8	1849342/A/barnacle goose/Netherlands/20017557-002/2020/2020-11-10/A / H5N8
1849350	A/wild duck/Netherlands/20017794-001/2020	2020-11-12	H5N8	1849350/A/wild duck/Netherlands/20017794-001/2020/2020-11-12/A / H5N8
1849358	A/common buzzard/Netherlands/20017824-001/2020	2020-11-12	H5N8	1849358/A/common buzzard/Netherlands/20017824-001/2020/2020-11-12/A / H5N8
1849366	A/muscovy duck/Netherlands/20017611-002/2020	2020-11-10	H5N8	1849366/A/muscovy duck/Netherlands/20017611-002/2020/2020-11-10/A / H5N8
1849374	A/barnacle goose/Netherlands/20017713-002/2020	2020-11-08	H5N8	1849374/A/barnacle goose/Netherlands/20017713-002/2020/2020-11-08/A / H5N8
1849382	A/gadwall/Netherlands/20017716-001/2020	2020-11-10	H5N8	1849382/A/gadwall/Netherlands/20017716-001/2020/2020-11-10/A / H5N8
1849390	A/mute swan/Netherlands/20017717-002/2020	2020-11-10	H5N8	1849390/A/mute swan/Netherlands/20017717-002/2020/2020-11-10/A / H5N8
1849398	A/great egret/Netherlands/20017754-002/2020	2020-11-01	H5N8	1849398/A/great egret/Netherlands/20017754-002/2020/2020-11-01/A / H5N8
1849406	A/wild goose/Netherlands/20017755-002/2020	2020-11-01	H5N8	1849406/A/wild goose/Netherlands/20017755-002/2020/2020-11-01/A / H5N8
1849414	A/wild goose/Netherlands/20017761-002/2020	2020-11-04	H5N8	1849414/A/wild goose/Netherlands/20017761-002/2020/2020-11-04/A / H5N8
1849422	A/eurasian wigeon/Netherlands/20017908-002/2020	2020-11-10	H5N8	1849422/A/eurasian wigeon/Netherlands/20017908-002/2020/2020-11-10/A / H5N8
1849430	A/barnacle goose/Netherlands/20017984-004/2020	2020-11-13	H5N8	1849430/A/barnacle goose/Netherlands/20017984-004/2020/2020-11-13/A / H5N8
1849438	A/barnacle goose/Netherlands/20017604-001/2020	2020-11-08	H5N8	1849438/A/barnacle goose/Netherlands/20017604-001/2020/2020-11-08/A / H5N8
1849446	A/swan/Netherlands/20017605-002/2020	2020-11-09	H5N1	1849446/A/swan/Netherlands/20017605-002/2020/2020-11-09/A / H5N1
1849454	A/swan/Netherlands/20017772-002/2020	2020-11-10	H5N1	1849454/A/swan/Netherlands/20017772-002/2020/2020-11-10/A / H5N1
1849462	A/peregrine falcon/Netherlands/20017773-002/2020	2020-11-01	H5N8	1849462/A/peregrine falcon/Netherlands/20017773-002/2020/2020-11-01/A / H5N8
1849470	A/wild goose/Netherlands/20017816-001/2020	2020-11-11	H5N8	1849470/A/wild goose/Netherlands/20017816-001/2020/2020-11-11/A / H5N8
1849478	A/greylag goose/Netherlands/20016523-001/2020	2020-10-26	H5N8	1849478/A/greylag goose/Netherlands/20016523-001/2020/2020-10-26/A / H5N8
1849486	A/eurasian curlew/Netherlands/20016896-019/2020	2020-11-02	H5N8	1849486/A/eurasian curlew/Netherlands/20016896-019/2020/2020-11-02/A / H5N8
1849494	A/muscovy duck/Netherlands/20018067-001/2020	2020-11-12	H5N8	1849494/A/muscovy duck/Netherlands/20018067-001/2020/2020-11-12/A / H5N8
1849502	A/mute swan/Netherlands/20018754-004/2020	2020-11-24	H5N8	1849502/A/mute swan/Netherlands/20018754-004/2020/2020-11-24/A / H5N8
1849510	A/mute swan/Netherlands/20018754-006/2020	2020-11-24	H5N8	1849510/A/mute swan/Netherlands/20018754-006/2020/2020-11-24/A / H5N8
1849518	A/swan/Netherlands/20018830-004/2020	2020-11-25	H5N8	1849518/A/swan/Netherlands/20018830-004/2020/2020-11-25/A / H5N8
1849534	A/greylag goose/Netherlands/20017386-001/2020	2020-11-05	H5N8	1849534/A/greylag goose/Netherlands/20017386-001/2020/2020-11-05/A / H5N8
1849542	A/wild goose/Netherlands/20017819-001/2020	2020-11-10	H5N8	1849542/A/wild goose/Netherlands/20017819-001/2020/2020-11-10/A / H5N8
1849550	A/greylag goose/Netherlands/20017058-002/2020	2020-10-25	H5N8	1849550/A/greylag goose/Netherlands/20017058-002/2020/2020-10-25/A / H5N8
1849558	A/pink-footed goose/Netherlands/20018068-001/2020	2020-11-14	H5N8	1849558/A/pink-footed goose/Netherlands/20018068-001/2020/2020-11-14/A / H5N8
1849566	A/greylag goose/Netherlands/20018070-002/2020	2020-11-15	H5N8	1849566/A/greylag goose/Netherlands/20018070-002/2020/2020-11-15/A / H5N8
1849574	A/black swan/Netherlands/20018185-001/2020	2020-11-16	H5N8	1849574/A/black swan/Netherlands/20018185-001/2020/2020-11-16/A / H5N8
1849582	A/common buzzard/Netherlands/20018339-002/2020	2020-11-16	H5N8	1849582/A/common buzzard/Netherlands/20018339-002/2020/2020-11-16/A / H5N8
1849590	A/northern goshawk/Netherlands/20018560-002/2020	2020-11-22	H5N8	1849590/A/northern goshawk/Netherlands/20018560-002/2020/2020-11-22/A / H5N8
1849598	A/common snipe/Netherlands/20018931-003/2020	2020-11-26	H5N8	1849598/A/common snipe/Netherlands/20018931-003/2020/2020-11-26/A / H5N8
1849606	A/wild goose/Netherlands/20018735-002/2020	2020-11-24	H5N8	1849606/A/wild goose/Netherlands/20018735-002/2020/2020-11-24/A / H5N8
1849614	A/barnacle goose/Netherlands/20018737-002/2020	2020-11-24	H5N8	1849614/A/barnacle goose/Netherlands/20018737-002/2020/2020-11-24/A / H5N8
1849622	A/mute swan/Netherlands/20018738-001/2020	2020-11-24	H5N8	1849622/A/mute swan/Netherlands/20018738-001/2020/2020-11-24/A / H5N8
1849630	A/peregrine falcon/Netherlands/20018821-002/2020	2020-11-25	H5N8	1849630/A/peregrine falcon/Netherlands/20018821-002/2020/2020-11-25/A / H5N8
1849638	A/wild goose/Netherlands/20018822-002/2020	2020-11-25	H5N8	1849638/A/wild goose/Netherlands/20018822-002/2020/2020-11-25/A / H5N8
1849646	A/mute swan/Netherlands/20018824-002/2020	2020-11-25	H5N8	1849646/A/mute swan/Netherlands/20018824-002/2020/2020-11-25/A / H5N8
1849654	A/mute swan/Netherlands/20018923-001/2020	2020-11-26	H5N8	1849654/A/mute swan/Netherlands/20018923-001/2020/2020-11-26/A / H5N8
1849662	A/mute swan/Netherlands/20019137-005/2020	2020-11-30	H5N8	1849662/A/mute swan/Netherlands/20019137-005/2020/2020-11-30/A / H5N8
1850051	A/chicken/Astrakhan/2171-1/2020	2020-12-07	H5N8	1850051/A/chicken/Astrakhan/2171-1/2020 /2020-12-07/A / H5N8
1850127	A/mute swan/Czech Republic/1656-1/2021	2021-01-24	H5N8	1850127/A/mute swan/Czech Republic/1656-1/2021/2021-01-24/A / H5N8
1850135	A/chicken/Czech Republic/1566-2/2021	2021-01-22	H5N8	1850135/A/chicken/Czech Republic/1566-2/2021/2021-01-22/A / H5N8
1850149	A/red knot/Germany-SH/AI03419/2020	2020-12-14	H5N3	1850149/A/red knot/Germany-SH/AI03419/2020/2020-12-14/A / H5N3
1850157	A/red knot/Germany-SH/AI03421/2020	2020-12-14	H5N3	1850157/A/red knot/Germany-SH/AI03421/2020/2020-12-14/A / H5N3
1850165	A/red knot/Germany-SH/AI03424/2020	2020-12-16	H5N3	1850165/A/red knot/Germany-SH/AI03424/2020/2020-12-16/A / H5N3
1850173	A/red knot/Germany-NI/AI00394/2020	2020-12-30	H5N3	1850173/A/red knot/Germany-NI/AI00394/2020/2020-12-30/A / H5N3
1850178	A/Chicken/Sweden/SVA210226SZ0168/KN048380-IP9/2021	2021-02-24	H5N5	1850178/A/Chicken/Sweden/SVA210226SZ0168/KN048380-IP9/2021/2021-02-24/A / H5N5
1850192	A/chicken/Poland/474/2020(H5N8)	2020-12-03	H5N8	1850192/A/chicken/Poland/474/2020(H5N8)/2020-12-03/A / H5N8
1850200	A/turkey/Poland/475/2020(H5N8)	2020-12-03	H5N8	1850200/A/turkey/Poland/475/2020(H5N8)/2020-12-03/A / H5N8
1850208	A/tundra_bean_goose/Poland/MB132/2020	2020-12-09	H5N8	1850208/A/tundra_bean_goose/Poland/MB132/2020/2020-12-09/A / H5N8
1850215	A/swan/Poland/MB141/2020(H5N8)	2020-12-16	H5N8	1850215/A/swan/Poland/MB141/2020(H5N8)/2020-12-16/A / H5N8
1850222	A/wild_goose/Poland/MB142/2020(H5N8)	2020-12-15	H5N8	1850222/A/wild_goose/Poland/MB142/2020(H5N8)/2020-12-15/A / H5N8
1850229	A/turkey/Poland/477/2020(H5N8)	2020-12-07	H5N8	1850229/A/turkey/Poland/477/2020(H5N8)/2020-12-07/A / H5N8
1850244	A/peacock/Netherlands/21022591-002/2021	2021-02-01	H5N8	1850244/A/peacock/Netherlands/21022591-002/2021/2021-02-01/A / H5N8
1850252	A/barnacle goose/Netherlands/21022611-001/2021	2021-01-31	H5N1	1850252/A/barnacle goose/Netherlands/21022611-001/2021/2021-01-31/A / H5N1
1850260	A/mute swan/Netherlands/21022898-002/2021	2021-02-04	H5N8	1850260/A/mute swan/Netherlands/21022898-002/2021/2021-02-04/A / H5N8
1850268	A/common buzzard/Netherlands/21022834-002/2021	2021-02-01	H5N1	1850268/A/common buzzard/Netherlands/21022834-002/2021/2021-02-01/A / H5N1
1850276	A/european herring gull/Netherlands/21023937-002/2021	2021-02-21	H5N4	1850276/A/european herring gull/Netherlands/21023937-002/2021/2021-02-21/A / H5N4
1850284	A/eurasian curlew/Netherlands/21024069-002/2021	2021-02-15	H5N4	1850284/A/eurasian curlew/Netherlands/21024069-002/2021/2021-02-15/A / H5N4
1850294	A/Chicken/Sweden/SVA210301SZ0001/KN049780-IP10/2021	2021-02-28	H5N8	1850294/A/Chicken/Sweden/SVA210301SZ0001/KN049780-IP10/2021/2021-02-28/A / H5N8
1850318	A/goose/Sweden/SVA210301SZ0005/KN049802-IP11/2021	2021-02-27	H5N8	1850318/A/goose/Sweden/SVA210301SZ0005/KN049802-IP11/2021/2021-02-27/A / H5N8
1850326	A/Chicken/Sweden/SVA210302SZ0564/KN052345-IP12/2021	2021-03-02	H5N5	1850326/A/Chicken/Sweden/SVA210302SZ0564/KN052345-IP12/2021/2021-03-02/A / H5N5
1850342	A/common pheasant/Sweden/SVA210224SZ0005/KN000542-IP8/2021	2021-02-23	H5N8	1850342/A/common pheasant/Sweden/SVA210224SZ0005/KN000542-IP8/2021/2021-02-23/A / H5N8
1850350	A/northern goshawk/Sweden/SVA210224SZ0431/KN000626/2021	2021-02-24	H5N8	1850350/A/northern goshawk/Sweden/SVA210224SZ0431/KN000626/2021/2021-02-24/A / H5N8
1850358	A/northern goshawk/Sweden/SVA210224SZ0479/KN000627/2021	2021-02-22	H5N8	1850358/A/northern goshawk/Sweden/SVA210224SZ0479/KN000627/2021/2021-02-22/A / H5N8
1850366	A/common buzzard /Sweden/SVA210224SZ0485/KN000628/2021	2021-02-20	H5N8	1850366/A/common buzzard /Sweden/SVA210224SZ0485/KN000628/2021/2021-02-20/A / H5N8
1850398	A/northern goshawk/Sweden/SVA210225SZ0302/KN000664/2021	2021-02-21	H5N8	1850398/A/northern goshawk/Sweden/SVA210225SZ0302/KN000664/2021/2021-02-21/A / H5N8
1850406	A/barnacle_goose/Sweden/SVA210225SZ0307/KN000666/2021	2021-01-13	H5N8	1850406/A/barnacle_goose/Sweden/SVA210225SZ0307/KN000666/2021/2021-01-13/A / H5N8
1850517	A/tufted_duck/Poland/MB061/2021(H5N5)	2021-02-01	H5N5	1850517/A/tufted_duck/Poland/MB061/2021(H5N5)/2021-02-01/A / H5N5
1850605	A/curlew/France/21P003648/2021	2021-01-22	H5N3	1850605/A/curlew/France/21P003648/2021/2021-01-22/A / H5N3
1850613	A/red knot/France/21P003249/2021	2021-01-18	H5N3	1850613/A/red knot/France/21P003249/2021/2021-01-18/A / H5N3
1850646	A/mallard/France/20P017917/2020	2020-12-07	H5N3	1850646/A/mallard/France/20P017917/2020/2020-12-07/A / H5N3
1850961	A/mute swan/Croatia/14/2021	2021-03-01	H5N8	1850961/A/mute swan/Croatia/14/2021 /2021-03-01/A / H5N8
1851823	A/mute_swan/Norway/FU48/2021	2021-01-26	H5N8	1851823/A/mute_swan/Norway/FU48/2021/2021-01-26/A / H5N8
1851831	A/turkey/Norway/FU496/2020	2020-11-30	H5N8	1851831/A/turkey/Norway/FU496/2020/2020-11-30/A / H5N8
1851863	A/Chicken/Sweden/SVA210308SZ0214/KN057720-IP13/2021	2021-03-08	H5N8	1851863/A/Chicken/Sweden/SVA210308SZ0214/KN057720-IP13/2021/2021-03-08/A / H5N8
1852941	A/Chichen/Sweden/SVA210313SZ0001/KN066654-IP15/2021	2021-03-13	H5N8	1852941/A/Chichen/Sweden/SVA210313SZ0001/KN066654-IP15/2021/2021-03-13/A / H5N8
1852949	A/Chicken/Sweden/SVA210313SZ0003/KN066666-IP16/2021	2021-03-13	H5N8	1852949/A/Chicken/Sweden/SVA210313SZ0003/KN066666-IP16/2021/2021-03-13/A / H5N8
1852957	A/Chicken/Sweden/SVA210314SZ0001/KN066672-IP17/2021	2021-03-14	H5N8	1852957/A/Chicken/Sweden/SVA210314SZ0001/KN066672-IP17/2021/2021-03-14/A / H5N8
1852965	A/Chicken/Sweden/SVA210314SZ0002/KN066679-IP18/2021	2021-03-14	H5N8	1852965/A/Chicken/Sweden/SVA210314SZ0002/KN066679-IP18/2021/2021-03-14/A / H5N8
1852973	A/Common peacock/Sweden/SVA210311SZ0002/KN001568-IP14/2021	2021-03-10	H5N5	1852973/A/Common peacock/Sweden/SVA210311SZ0002/KN001568-IP14/2021/2021-03-10/A / H5N5
1852981	A/Goose/Sweden/SVA210311SZ0003/KN0001570-IP14/2021	2021-03-10	H5N5	1852981/A/Goose/Sweden/SVA210311SZ0003/KN0001570-IP14/2021/2021-03-10/A / H5N5
1852989	A/Duck/Sweden/SVA210311SZ0004/KN0001570-IP14/2021	2021-03-10	H5N5	1852989/A/Duck/Sweden/SVA210311SZ0004/KN0001570-IP14/2021/2021-03-10/A / H5N5
1852997	A/Canada_goose/Sweden/SVA210302SZ0455/KN000714/SKsim/2021	2021-02-19	H5N8	1852997/A/Canada_goose/Sweden/SVA210302SZ0455/KN000714/SKsim/2021/2021-02-19/A / H5N8
1853005	A/Mute Swan/Sweden/SVA210302Z0465/KN000716/SOTR/2021	2021-03-01	H5N5	1853005/A/Mute Swan/Sweden/SVA210302Z0465/KN000716/SOTR/2021/2021-03-01/A / H5N5
1853045	A/Mute Swan/Sweden/SVA210304SZ0311/KN000739/VG/2021	2021-03-03	H5N8	1853045/A/Mute Swan/Sweden/SVA210304SZ0311/KN000739/VG/2021/2021-03-03/A / H5N8
1853053	A/Canade goose/Sweden/SVA210304SZ0320/KN000779/SK/2021	2021-02-21	H5N8	1853053/A/Canade goose/Sweden/SVA210304SZ0320/KN000779/SK/2021/2021-02-21/A / H5N8
1853090	A/Canada goose/Sweden/SVA210305SZ0255/KN000797/SK/2021	2021-02-28	H5N8	1853090/A/Canada goose/Sweden/SVA210305SZ0255/KN000797/SK/2021/2021-02-28/A / H5N8
1853098	A/Mute Swan/Sweden/SVA210303SZ0380/KN000800/St/2021	2021-03-02	H5N8	1853098/A/Mute Swan/Sweden/SVA210303SZ0380/KN000800/St/2021/2021-03-02/A / H5N8
1853107	A/northern goshawk/Sweden/SVA210303SZ0381/KN000801/JO/2021	2021-03-02	H5N8	1853107/A/northern goshawk/Sweden/SVA210303SZ0381/KN000801/JO/2021/2021-03-02/A / H5N8
1853123	A/Mute Swan/Sweden/SVA210303SZ0392/KN000806/Kal/2021	2021-02-26	H5N5	1853123/A/Mute Swan/Sweden/SVA210303SZ0392/KN000806/Kal/2021/2021-02-26/A / H5N5
1853941	A/Chicken/Sweden/SVA210323SZ001/KN001982-IP21/2021	2021-03-22	H5N5	1853941/A/Chicken/Sweden/SVA210323SZ001/KN001982-IP21/2021/2021-03-22/A / H5N5
1853967	A/Chiken/Sweden/SVA210321SZ0001/KN073551-IP20/2021	2021-03-21	H5N8	1853967/A/Chiken/Sweden/SVA210321SZ0001/KN073551-IP20/2021/2021-03-21/A / H5N8
1854075	A/western marsh harrier/Sweden/SVA210316SZ0486/KN001011/E/2021	2021-03-16	H5N8	1854075/A/western marsh harrier/Sweden/SVA210316SZ0486/KN001011/E/2021/2021-03-16/A / H5N8
1854091	A/northern goshawk/Sweden/SVA210316SZ0489/KN001044/M/2021	2021-03-15	H5N8	1854091/A/northern goshawk/Sweden/SVA210316SZ0489/KN001044/M/2021/2021-03-15/A / H5N8
1854099	A/northern goshawk/Sweden/SVA210316SZ0489/KN001045/M/2021	2021-03-15	H5N8	1854099/A/northern goshawk/Sweden/SVA210316SZ0489/KN001045/M/2021/2021-03-15/A / H5N8
1854107	A/common golden eye/Sweden/SVA210316SZ0489/KN001046/M/2021	2021-03-15	H5N5	1854107/A/common golden eye/Sweden/SVA210316SZ0489/KN001046/M/2021/2021-03-15/A / H5N5
1854230	A/northern goshawk/Sweden/SVA210318SZ0322/KN001092/M/2021	2021-02-19	H5N5	1854230/A/northern goshawk/Sweden/SVA210318SZ0322/KN001092/M/2021/2021-02-19/A / H5N5
1854239	A/chicken/Czech Republic/3531-1/2021	2021-02-18	H5N8	1854239/A/chicken/Czech Republic/3531-1/2021/2021-02-18/A / H5N8
1854247	A/chicken/Czech Republic/3893/2021	2021-02-25	H5N8	1854247/A/chicken/Czech Republic/3893/2021/2021-02-25/A / H5N8
1854255	A/chicken/Czech Republic/4092-1/2021	2021-02-27	H5N8	1854255/A/chicken/Czech Republic/4092-1/2021/2021-02-27/A / H5N8
1854263	A/chicken/Czech Republic/4092-2/2021	2021-02-27	H5N8	1854263/A/chicken/Czech Republic/4092-2/2021/2021-02-27/A / H5N8
1854271	A/chicken/Czech Republic/4527-1/2021	2021-03-06	H5N8	1854271/A/chicken/Czech Republic/4527-1/2021/2021-03-06/A / H5N8
1854279	A/chicken/Czech Republic/4756/2021	2021-03-10	H5N8	1854279/A/chicken/Czech Republic/4756/2021/2021-03-10/A / H5N8
1854287	A/mute swan/Czech Republic/3549/2021	2021-02-19	H5N8	1854287/A/mute swan/Czech Republic/3549/2021/2021-02-19/A / H5N8
1854295	A/mute swan/Czech Republic/3777/2021	2021-02-22	H5N8	1854295/A/mute swan/Czech Republic/3777/2021/2021-02-22/A / H5N8
1854303	A/mute swan/Czech Republic/4100/2021	2021-02-23	H5N8	1854303/A/mute swan/Czech Republic/4100/2021/2021-02-23/A / H5N8
1854311	A/mute swan/Czech Republic/4270/2021	2021-03-02	H5N8	1854311/A/mute swan/Czech Republic/4270/2021/2021-03-02/A / H5N8
1854319	A/chicken/Czech Republic/4526/2021	2021-03-06	H5N8	1854319/A/chicken/Czech Republic/4526/2021/2021-03-06/A / H5N8
1854327	A/mute swan/Czech Republic/4606/2021	2021-03-04	H5N8	1854327/A/mute swan/Czech Republic/4606/2021/2021-03-04/A / H5N8
1854335	A/mute swan/Czech Republic/4607-1/2021	2021-03-04	H5N8	1854335/A/mute swan/Czech Republic/4607-1/2021/2021-03-04/A / H5N8
1854343	A/mute swan/Czech Republic/4607-2/2021	2021-03-04	H5N8	1854343/A/mute swan/Czech Republic/4607-2/2021/2021-03-04/A / H5N8
1854351	A/mute swan/Czech Republic/4799/2021	2021-03-06	H5N8	1854351/A/mute swan/Czech Republic/4799/2021/2021-03-06/A / H5N8
1855974	A/wigeon/Latvia/23903/2021	2021-02-04	H5N8	1855974/A/wigeon/Latvia/23903/2021/2021-02-04/A / H5N8
1857427	A/Common Buzzard/Netherlands/4/2020	2020-11-06	H5N8	1857427/A/Common Buzzard/Netherlands/4/2020/2020-11-06/A / H5N8
1857435	A/Mute Swan/Netherlands/1/2020	2020-11-06	H5N8	1857435/A/Mute Swan/Netherlands/1/2020/2020-11-06/A / H5N8
1857443	A/Herring Gull/Netherlands/1/2020	2020-11-06	H5N8	1857443/A/Herring Gull/Netherlands/1/2020/2020-11-06/A / H5N8
1857451	A/Herring Gull/Netherlands/2/2020	2020-11-06	H5N8	1857451/A/Herring Gull/Netherlands/2/2020/2020-11-06/A / H5N8
1857459	A/Herring Gull/Netherlands/3/2020	2020-11-06	H5N8	1857459/A/Herring Gull/Netherlands/3/2020/2020-11-06/A / H5N8
1857467	A/Mute Swan/Netherlands/3/2020	2020-11-06	H5N8	1857467/A/Mute Swan/Netherlands/3/2020/2020-11-06/A / H5N8
1857475	A/Greylag Goose/Netherlands/1/2020	2020-11-06	H5N8	1857475/A/Greylag Goose/Netherlands/1/2020/2020-11-06/A / H5N8
1857483	A/Mute Swan/Netherlands/5/2020	2020-11-06	H5N8	1857483/A/Mute Swan/Netherlands/5/2020/2020-11-06/A / H5N8
1858176	A/chicken/Italy/21VIR1151-2/2021	2021-02-17	H5N8	1858176/A/chicken/Italy/21VIR1151-2/2021/2021-02-17/A / H5N8
1858184	A/chicken/Italy/21VIR1293-9/2021	2021-02-23	H5N8	1858184/A/chicken/Italy/21VIR1293-9/2021/2021-02-23/A / H5N8
1858192	A/chicken/Romania/10101_21VIR2044-1/2021	2021-02-23	H5N5	1858192/A/chicken/Romania/10101_21VIR2044-1/2021/2021-02-23/A / H5N5
1858200	A/chicken/Slovakia/Pah10_21VIR1086-5/2021	2021-01-22	H5N5	1858200/A/chicken/Slovakia/Pah10_21VIR1086-5/2021/2021-01-22/A / H5N5
1858208	A/common_teal/Italy/20VIR7439-191/2020	2020-11-28	H5N8	1858208/A/common_teal/Italy/20VIR7439-191/2020/2020-11-28/A / H5N8
1858216	A/duck/Italy/21VIR1293-15/2021	2021-02-23	H5N8	1858216/A/duck/Italy/21VIR1293-15/2021/2021-02-23/A / H5N8
1858224	A/duck/Romania/10206_21VIR849-4/2021	2021-01-13	H5N8	1858224/A/duck/Romania/10206_21VIR849-4/2021/2021-01-13/A / H5N8
1858232	A/guinea_fowl/Italy/21VIR1293-20/2021	2021-02-23	H5N8	1858232/A/guinea_fowl/Italy/21VIR1293-20/2021/2021-02-23/A / H5N8
1858240	A/muscovy_duck/Slovakia/Pah1_21VIR1086-1/2021	2021-01-08	H5N8	1858240/A/muscovy_duck/Slovakia/Pah1_21VIR1086-1/2021/2021-01-08/A / H5N8
1858248	A/mute_swan/Austria/21011165_21VIR1085-2/2021	2021-02-04	H5N8	1858248/A/mute_swan/Austria/21011165_21VIR1085-2/2021/2021-02-04/A / H5N8
1858256	A/mute_swan/Austria/21013162_21VIR1085-5/2021	2021-02-10	H5N5	1858256/A/mute_swan/Austria/21013162_21VIR1085-5/2021/2021-02-10/A / H5N5
1858264	A/mute_swan/Austria/21014124_21VIR1085-8/2021	2021-02-01	H5N8	1858264/A/mute_swan/Austria/21014124_21VIR1085-8/2021/2021-02-01/A / H5N8
1858272	A/mute_swan/Norway/FU5_21VIR850-3/2021	2021-01-05	H5N8	1858272/A/mute_swan/Norway/FU5_21VIR850-3/2021/2021-01-05/A / H5N8
1858280	A/mute_swan/Slovakia/Pah15_21VIR1086-3/2021	2021-01-29	H5N5	1858280/A/mute_swan/Slovakia/Pah15_21VIR1086-3/2021/2021-01-29/A / H5N5
1858288	A/mute_swan/Slovakia/Pah6_21VIR1086-2/2021	2021-01-15	H5N5	1858288/A/mute_swan/Slovakia/Pah6_21VIR1086-2/2021/2021-01-15/A / H5N5
1858296	A/mute_swan/Slovenia/1639-20_21VIR959-1/2020	2020-11-17	H5N8	1858296/A/mute_swan/Slovenia/1639-20_21VIR959-1/2020/2020-11-17/A / H5N8
1858304	A/mute_swan/Slovenia/1756-20_21VIR959-3/2020	2020-12-02	H5N8	1858304/A/mute_swan/Slovenia/1756-20_21VIR959-3/2020/2020-12-02/A / H5N8
1858312	A/mute_swan/Slovenia/1799-20_21VIR959-2/2020	2020-12-09	H5N8	1858312/A/mute_swan/Slovenia/1799-20_21VIR959-2/2020/2020-12-09/A / H5N8
1858320	A/mute_swan/Slovenia/1820-20_21VIR959-4/2020	2020-12-10	H5N8	1858320/A/mute_swan/Slovenia/1820-20_21VIR959-4/2020/2020-12-10/A / H5N8
1858328	A/mute_swan/Slovenia/1914-20_21VIR959-5/2020	2020-12-24	H5N5	1858328/A/mute_swan/Slovenia/1914-20_21VIR959-5/2020/2020-12-24/A / H5N5
1858336	A/whooper_swan/Romania/10123_21VIR849-1/2021	2021-01-08	H5N5	1858336/A/whooper_swan/Romania/10123_21VIR849-1/2021/2021-01-08/A / H5N5
1858344	A/whooper_swan/Romania/10311_21VIR849-2/2021	2021-01-20	H5N5	1858344/A/whooper_swan/Romania/10311_21VIR849-2/2021/2021-01-20/A / H5N5
1858352	A/common_buzzard/Italy/21VIR431-7/2020	2020-11-17	H5N8	1858352/A/common_buzzard/Italy/21VIR431-7/2020/2020-11-17/A / H5N8
1858360	A/geese/Romania/10206_21VIR849-3/2021	2021-01-13	H5N8	1858360/A/geese/Romania/10206_21VIR849-3/2021/2021-01-13/A / H5N8
1858368	A/house_sparrow/Romania/10327_21VIR849-5/2021	2021-01-19	H5N8	1858368/A/house_sparrow/Romania/10327_21VIR849-5/2021/2021-01-19/A / H5N8
1858392	A/chicken/Czech Republic/6151-1/2021	2021-03-29	H5N8	1858392/A/chicken/Czech Republic/6151-1/2021/2021-03-29/A / H5N8
1858400	A/chicken/Czech Republic/5903/2021	2021-03-25	H5N8	1858400/A/chicken/Czech Republic/5903/2021/2021-03-25/A / H5N8
1858408	A/chicken/Czech Republic/6684/2021	2021-04-06	H5N8	1858408/A/chicken/Czech Republic/6684/2021/2021-04-06/A / H5N8
1858416	A/chicken/Czech Republic/6654/2021	2021-04-06	H5N8	1858416/A/chicken/Czech Republic/6654/2021/2021-04-06/A / H5N8
1858424	A/duck/Czech Republic/6653-4/2021	2021-04-06	H5N8	1858424/A/duck/Czech Republic/6653-4/2021/2021-04-06/A / H5N8
1858432	A/duck/Czech Republic/6653-6/2021	2021-04-06	H5N8	1858432/A/duck/Czech Republic/6653-6/2021/2021-04-06/A / H5N8
1858440	A/chicken/Czech Republic/6542-1/2021	2021-04-03	H5N8	1858440/A/chicken/Czech Republic/6542-1/2021/2021-04-03/A / H5N8
1858448	A/chicken/Czech Republic/6532-1/2021	2021-04-01	H5N8	1858448/A/chicken/Czech Republic/6532-1/2021/2021-04-01/A / H5N8
1858456	A/chicken/Czech Republic/6532-2/2021	2021-04-01	H5N8	1858456/A/chicken/Czech Republic/6532-2/2021/2021-04-01/A / H5N8
1858464	A/peacock/Czech Republic/6529-2/2021	2021-04-02	H5N8	1858464/A/peacock/Czech Republic/6529-2/2021/2021-04-02/A / H5N8
1858472	A/chicken/Czech Republic/6527/2021	2021-04-01	H5N8	1858472/A/chicken/Czech Republic/6527/2021/2021-04-01/A / H5N8
1858480	A/duck/Czech Republic/5792-13/2021	2021-03-24	H5N8	1858480/A/duck/Czech Republic/5792-13/2021/2021-03-24/A / H5N8
1858488	A/duck/Czech Republic/5792-19/2021	2021-03-24	H5N8	1858488/A/duck/Czech Republic/5792-19/2021/2021-03-24/A / H5N8
1858496	A/chicken/Czech Republic/4980/2021	2021-03-12	H5N8	1858496/A/chicken/Czech Republic/4980/2021/2021-03-12/A / H5N8
1858504	A/duck/Czech Republic/5466/2021	2021-03-19	H5N8	1858504/A/duck/Czech Republic/5466/2021/2021-03-19/A / H5N8
1858512	A/duck/Czech Republic/5448/2021	2021-03-19	H5N8	1858512/A/duck/Czech Republic/5448/2021/2021-03-19/A / H5N8
1858520	A/australian brushturkey/Czech Republic/5904/2021	2021-03-25	H5N8	1858520/A/australian brushturkey/Czech Republic/5904/2021/2021-03-25/A / H5N8
1858528	A/duck/Czech Republic/5360-1/2021	2021-03-18	H5N8	1858528/A/duck/Czech Republic/5360-1/2021/2021-03-18/A / H5N8
1858536	A/duck/Czech Republic/5360-2/2021	2021-03-18	H5N8	1858536/A/duck/Czech Republic/5360-2/2021/2021-03-18/A / H5N8
1858544	A/chicken/Czech Republic/6542-2/2021	2021-04-03	H5N8	1858544/A/chicken/Czech Republic/6542-2/2021/2021-04-03/A / H5N8
1858570	A/swan/Lithuania/1258PG1_21VIR2606-2/2021	2021-02-26	H5N8	1858570/A/swan/Lithuania/1258PG1_21VIR2606-2/2021/2021-02-26/A / H5N8
1858578	A/swan/Lithuania/1298PG1_21VIR2606-3/2021	2021-02-26	H5N8	1858578/A/swan/Lithuania/1298PG1_21VIR2606-3/2021/2021-02-26/A / H5N8
1858586	A/swan/Lithuania/1842PG1_21VIR2606-5/2021	2021-03-19	H5N8	1858586/A/swan/Lithuania/1842PG1_21VIR2606-5/2021/2021-03-19/A / H5N8
1858594	A/swan/Lithuania/2306PG1_21VIR2606-7/2021	2021-03-19	H5N8	1858594/A/swan/Lithuania/2306PG1_21VIR2606-7/2021/2021-03-19/A / H5N8
1858602	A/chicken/Bulgaria/39_21VIR1454-3/2021	2021-02-01	H5N8	1858602/A/chicken/Bulgaria/39_21VIR1454-3/2021/2021-02-01/A / H5N8
1858610	A/pekin_duck/Bulgaria/48-3_21VIR1454-7/2021	2021-02-04	H5N8	1858610/A/pekin_duck/Bulgaria/48-3_21VIR1454-7/2021/2021-02-04/A / H5N8
1858618	A/chicken/Bulgaria/50-1_21VIR1454-9/2021	2021-02-08	H5N8	1858618/A/chicken/Bulgaria/50-1_21VIR1454-9/2021/2021-02-08/A / H5N8
1859501	A/duck/Czech Republic/7682-9/2021	2021-04-18	H5N8	1859501/A/duck/Czech Republic/7682-9/2021/2021-04-18/A / H5N8
1859509	A/duck/Czech Republic/7682-5/2021	2021-04-18	H5N8	1859509/A/duck/Czech Republic/7682-5/2021/2021-04-18/A / H5N8
1859517	A/duck/Czech Republic/7682-2/2021	2021-04-18	H5N8	1859517/A/duck/Czech Republic/7682-2/2021/2021-04-18/A / H5N8
1859525	A/duck/Czech Republic/7681-8/2021	2021-04-18	H5N8	1859525/A/duck/Czech Republic/7681-8/2021/2021-04-18/A / H5N8
1859533	A/duck/Czech Republic/7681-7/2021	2021-04-18	H5N8	1859533/A/duck/Czech Republic/7681-7/2021/2021-04-18/A / H5N8
1859541	A/duck/Czech Republic/7681-5/2021	2021-04-18	H5N8	1859541/A/duck/Czech Republic/7681-5/2021/2021-04-18/A / H5N8
1859549	A/duck/Czech Republic/7681-3/2021	2021-04-18	H5N8	1859549/A/duck/Czech Republic/7681-3/2021/2021-04-18/A / H5N8
1859557	A/duck/Czech Republic/7681-10/2021	2021-04-18	H5N8	1859557/A/duck/Czech Republic/7681-10/2021/2021-04-18/A / H5N8
1859565	A/duck/Czech Republic/6653-5/2021	2021-04-06	H5N8	1859565/A/duck/Czech Republic/6653-5/2021/2021-04-06/A / H5N8
1859573	A/duck/Czech Republic/6653-15/2021	2021-04-06	H5N8	1859573/A/duck/Czech Republic/6653-15/2021/2021-04-06/A / H5N8
1859581	A/goose/Czech Republic/5363-10/2021	2021-03-13	H5N8	1859581/A/goose/Czech Republic/5363-10/2021/2021-03-13/A / H5N8
1859589	A/chicken/Czech Republic/7100/2021	2021-04-08	H5N8	1859589/A/chicken/Czech Republic/7100/2021/2021-04-08/A / H5N8
1859636	A/Chicken/Sweden/SVA210420SZ0002/KN099429-IP22/2021	2021-04-20	H5N8	1859636/A/Chicken/Sweden/SVA210420SZ0002/KN099429-IP22/2021/2021-04-20/A / H5N8
1859646	A/mute_swan/Poland/MB131/2021	2021-02-15	H5N8	1859646/A/mute_swan/Poland/MB131/2021/2021-02-15/A / H5N8
1859654	A/mute_swan/Poland/MB189/2021	2021-02-22	H5N8	1859654/A/mute_swan/Poland/MB189/2021/2021-02-22/A / H5N8
1859662	A/mute_swan/Poland/MB268/2021	2021-03-03	H5N8	1859662/A/mute_swan/Poland/MB268/2021/2021-03-03/A / H5N8
1859670	A/mute_swan/Poland/MB272/2021	2021-03-06	H5N8	1859670/A/mute_swan/Poland/MB272/2021/2021-03-06/A / H5N8
1859682	A/common buzzard/Netherlands/21021278-002/2021	2021-01-05	H5N8	1859682/A/common buzzard/Netherlands/21021278-002/2021/2021-01-05/A / H5N8
1859690	A/common kestrel/Netherlands/21021301-039/2021	2021-01-08	H5N8	1859690/A/common kestrel/Netherlands/21021301-039/2021/2021-01-08/A / H5N8
1859698	A/common buzzard/Netherlands/21021497-001/2021	2021-01-10	H5N8	1859698/A/common buzzard/Netherlands/21021497-001/2021/2021-01-10/A / H5N8
1859706	A/sanderling/Netherlands/21021794-002/2021	2021-01-18	H5N8	1859706/A/sanderling/Netherlands/21021794-002/2021/2021-01-18/A / H5N8
1859714	A/barnacle goose/Netherlands/21022039-002/2021	2021-01-19	H5N8	1859714/A/barnacle goose/Netherlands/21022039-002/2021/2021-01-19/A / H5N8
1859722	A/common buzzard/Netherlands/21023939-001/2021	2021-02-21	H5N8	1859722/A/common buzzard/Netherlands/21023939-001/2021/2021-02-21/A / H5N8
1859738	A/barnacle goose/Netherlands/21024066-001/2021	2021-02-22	H5N1	1859738/A/barnacle goose/Netherlands/21024066-001/2021/2021-02-22/A / H5N1
1859746	A/wild goose/Netherlands/21024076-001/2021	2021-01-30	H5N8	1859746/A/wild goose/Netherlands/21024076-001/2021/2021-01-30/A / H5N8
1859754	A/common buzzard/Netherlands/21024357-002/2021	2021-02-22	H5N3	1859754/A/common buzzard/Netherlands/21024357-002/2021/2021-02-22/A / H5N3
1859762	A/barnacle goose/Netherlands/21024358-001/2021	2021-02-21	H5N8	1859762/A/barnacle goose/Netherlands/21024358-001/2021/2021-02-21/A / H5N8
1859770	A/gadwall/Netherlands/21024401-002/2021	2021-01-25	H5N8	1859770/A/gadwall/Netherlands/21024401-002/2021/2021-01-25/A / H5N8
1859778	A/common buzzard/Netherlands/21024712-002/2021	2021-03-04	H5N8	1859778/A/common buzzard/Netherlands/21024712-002/2021/2021-03-04/A / H5N8
1859786	A/barnacle goose/Netherlands/21024897-001/2021	2021-03-09	H5N8	1859786/A/barnacle goose/Netherlands/21024897-001/2021/2021-03-09/A / H5N8
1859794	A/peregrine falcon/Netherlands/21025108-001/2021	2021-03-10	H5N4	1859794/A/peregrine falcon/Netherlands/21025108-001/2021/2021-03-10/A / H5N4
1859802	A/common murre/Netherlands/21025491-002/2021	2021-03-17	H5N1	1859802/A/common murre/Netherlands/21025491-002/2021/2021-03-17/A / H5N1
1859810	A/barnacle goose/Netherlands/21025769-002/2021	2021-03-22	H5N1	1859810/A/barnacle goose/Netherlands/21025769-002/2021/2021-03-22/A / H5N1
1859818	A/common buzzard/Netherlands/21021187-001/2021	2021-01-04	H5N8	1859818/A/common buzzard/Netherlands/21021187-001/2021/2021-01-04/A / H5N8
1859826	A/barnacle goose/Netherlands/21023498-002/2021	2021-02-14	H5N8	1859826/A/barnacle goose/Netherlands/21023498-002/2021/2021-02-14/A / H5N8
1859834	A/barnacle goose/Netherlands/21023501-002/2021	2021-02-05	H5N8	1859834/A/barnacle goose/Netherlands/21023501-002/2021/2021-02-05/A / H5N8
1859842	A/peacock/Netherlands/21026542-001/2021	2021-04-07	H5N8	1859842/A/peacock/Netherlands/21026542-001/2021/2021-04-07/A / H5N8
1859910	A/chicken/Czech Republic/6151-2/2021	2021-03-29	H5N8	1859910/A/chicken/Czech Republic/6151-2/2021/2021-03-29/A / H5N8
1859920	A/barnacle goose/Netherlands/21027016-002/2021	2021-04-15	H5N1	1859920/A/barnacle goose/Netherlands/21027016-002/2021/2021-04-15/A / H5N1
1859928	A/white-tailed eagle/Netherlands/21027616-001/2021	2021-04-23	H5N1	1859928/A/white-tailed eagle/Netherlands/21027616-001/2021/2021-04-23/A / H5N1
1859936	A/barnacle goose/Netherlands/21028196-002/2021	2021-04-22	H5N1	1859936/A/barnacle goose/Netherlands/21028196-002/2021/2021-04-22/A / H5N1
1859944	A/red fox/Netherlands/21028774-002/2021	2021-05-17	H5N1	1859944/A/red fox/Netherlands/21028774-002/2021/2021-05-17/A / H5N1
1859952	A/red fox/Netherlands/21028774-004/2021	2021-05-17	H5N1	1859952/A/red fox/Netherlands/21028774-004/2021/2021-05-17/A / H5N1
1859963	A/turkey/Netherlands/21028936-001005/2021	2021-05-21	H5N8	1859963/A/turkey/Netherlands/21028936-001005/2021/2021-05-21/A / H5N8
1860027	A/knot_wader/Ireland/472_21VIR2956-1/2021	2021-01-01	H5N3	1860027/A/knot_wader/Ireland/472_21VIR2956-1/2021/2021-01-01/A / H5N3
1860035	A/knot_wader/Ireland/473_21VIR2956-2/2021	2021-01-01	H5N3	1860035/A/knot_wader/Ireland/473_21VIR2956-2/2021/2021-01-01/A / H5N3
1860043	A/yellow-legged_gull/Switzerland/15-0039_21VIR3035/2021	2021-02-01	H5N4	1860043/A/yellow-legged_gull/Switzerland/15-0039_21VIR3035/2021/2021-02-01/A / H5N4
1860051	A/seagull/Italy/21VIR2479/2021	2021-01-28	H5N8	1860051/A/seagull/Italy/21VIR2479/2021/2021-01-28/A / H5N8
1860059	A/anser_anser/Spain/102-8_21VIR1230-4/2021	2021-01-07	H5N8	1860059/A/anser_anser/Spain/102-8_21VIR1230-4/2021/2021-01-07/A / H5N8
1860067	A/anser_anser/Spain/297-1_21VIR1230-5/2021	2021-01-27	H5N8	1860067/A/anser_anser/Spain/297-1_21VIR1230-5/2021/2021-01-27/A / H5N8
1860075	A/ciconia_ciconia/Spain/102-1_21VIR1230-2/2021	2021-01-07	H5N8	1860075/A/ciconia_ciconia/Spain/102-1_21VIR1230-2/2021/2021-01-07/A / H5N8
1860083	A/peregrine_falcon/Spain/3365-1_21VIR1230-1/2020	2020-11-20	H5N8	1860083/A/peregrine_falcon/Spain/3365-1_21VIR1230-1/2020/2020-11-20/A / H5N8
1860091	A/duck/Romania/10202_21VIR2593-31/2021	2021-01-13	H5N8	1860091/A/duck/Romania/10202_21VIR2593-31/2021/2021-01-13/A / H5N8
1860099	A/duck/Romania/10205-t4_21VIR2593-3/2021	2021-01-13	H5N8	1860099/A/duck/Romania/10205-t4_21VIR2593-3/2021/2021-01-13/A / H5N8
1860107	A/goose/Romania/10205-t3_21VIR2593-7/2021	2021-01-13	H5N8	1860107/A/goose/Romania/10205-t3_21VIR2593-7/2021/2021-01-13/A / H5N8
1860115	A/goose/Romania/10205-t5_21VIR2593-8/2021	2021-01-13	H5N8	1860115/A/goose/Romania/10205-t5_21VIR2593-8/2021/2021-01-13/A / H5N8
1860123	A/goose/Romania/10330_21VIR2593-35/2021	2021-01-19	H5N8	1860123/A/goose/Romania/10330_21VIR2593-35/2021/2021-01-19/A / H5N8
1860131	A/hawk/Romania/10363_21VIR2593-11/2021	2021-01-22	H5N8	1860131/A/hawk/Romania/10363_21VIR2593-11/2021/2021-01-22/A / H5N8
1860139	A/whooper_swan/Romania/10122_21VIR2593-23/2021	2021-01-08	H5N5	1860139/A/whooper_swan/Romania/10122_21VIR2593-23/2021/2021-01-08/A / H5N5
1860147	A/whooper_swan/Romania/10171_21VIR2593-15/2021	2021-01-12	H5N5	1860147/A/whooper_swan/Romania/10171_21VIR2593-15/2021/2021-01-12/A / H5N5
1860155	A/whooper_swan/Romania/10213_21VIR2593-27/2021	2021-01-14	H5N5	1860155/A/whooper_swan/Romania/10213_21VIR2593-27/2021/2021-01-14/A / H5N5
1860163	A/whooper_swan/Romania/10362_21VIR2593-20/2021	2021-01-22	H5N5	1860163/A/whooper_swan/Romania/10362_21VIR2593-20/2021/2021-01-22/A / H5N5
1860219	A/peregrine_falcon/Northern_Ireland/21VIR1662-3/2021	2021-01-25	H5N3	1860219/A/peregrine_falcon/Northern_Ireland/21VIR1662-3/2021/2021-01-25/A / H5N3
1862698	A/western jackdaw/SVA210317SZ0321/KN001057/E-2021	2021-03-16	H5N8	1862698/A/western jackdaw/SVA210317SZ0321/KN001057/E-2021/2021-03-16/A / H5N8
1862713	A/barnacle goose/Netherlands/21027357-002/2021	2021-04-20	H5N1	1862713/A/barnacle goose/Netherlands/21027357-002/2021/2021-04-20/A / H5N1
1862721	A/barnacle goose/Netherlands/21028534-002/2021	2021-05-13	H5N1	1862721/A/barnacle goose/Netherlands/21028534-002/2021/2021-05-13/A / H5N1
1863028	A/goose/Netherlands/21028502-002/21028502/2021	2021-05-09	H5N1	1863028/A/goose/Netherlands/21028502-002/21028502/2021/2021-05-09/A / H5N1
1863829	A/western marsh harrier/Netherlands/21028606-002/2021	2021-05-07	H5N1	1863829/A/western marsh harrier/Netherlands/21028606-002/2021/2021-05-07/A / H5N1
1866608	A/common buzzard/Sweden/SVA210323SZ0426/KN001120/O-2021	2021-03-14	H5N8	1866608/A/common buzzard/Sweden/SVA210323SZ0426/KN001120/O-2021/2021-03-14/A / H5N8
1868452	A/chicken/Czech Republic/10251-1/2021	2021-05-16	H5N8	1868452/A/chicken/Czech Republic/10251-1/2021/2021-05-16/A / H5N8
1868460	A/chicken/Czech Republic/10251-2/2021	2021-05-31	H5N8	1868460/A/chicken/Czech Republic/10251-2/2021/2021-05-31/A / H5N8
1868468	A/chicken/Czech Republic/10405/2021	2021-05-17	H5N8	1868468/A/chicken/Czech Republic/10405/2021/2021-05-17/A / H5N8
1873655	A/chicken/Poland/476/2020(H5N8)	2020-12-04	H5N8	1873655/A/chicken/Poland/476/2020(H5N8)/2020-12-04/A / H5N8
1875196	A/Towny owel/Sweden/SVAU210406SZ0042/KN001362/M-2021	2021-04-06	H5N8	1875196/A/Towny owel/Sweden/SVAU210406SZ0042/KN001362/M-2021/2021-04-06/A / H5N8
1877838	A/White-Tailed Eagle/Sweden/SVA210528SZ0223/KN002027/AB-2021	2021-05-25	H5N1	1877838/A/White-Tailed Eagle/Sweden/SVA210528SZ0223/KN002027/AB-2021/2021-05-25/A / H5N1
1877877	A/white_stork/Poland/MB391/2021	2021-04-20	H5N1	1877877/A/white_stork/Poland/MB391/2021/2021-04-20/A / H5N1
1882775	A/common buzzard/Sweden/SVA210510SZ0206/FB001829/C-2021	2021-05-21	H5N8	1882775/A/common buzzard/Sweden/SVA210510SZ0206/FB001829/C-2021/2021-05-21/A / H5N8
1882783	A/barnacle goose/Sweden/SVA210511SZ0567/FB001840/M-2021	2021-05-11	H5N1	1882783/A/barnacle goose/Sweden/SVA210511SZ0567/FB001840/M-2021/2021-05-11/A / H5N1
1882943	A/European herring gull/Sweden/SVA210617SZ0354/FB002251/I-2021	2021-06-17	H5N8	1882943/A/European herring gull/Sweden/SVA210617SZ0354/FB002251/I-2021/2021-06-17/A / H5N8
1882953	A_mallard_Denmark_12946-11_2020-10-26	2020-10-26	H5N2	1882953/A_mallard_Denmark_12946-11_2020-10-26/2020-10-26/A / H5N2
1882961	A/barnacle goose/Denmark/14139-1/2020	2020-11-04	H5N8	1882961/A/barnacle goose/Denmark/14139-1/2020/2020-11-04/A / H5N8
1882970	A/barnacle goose/Denmark/14139-2/2020	2020-11-04	H5N8	1882970/A/barnacle goose/Denmark/14139-2/2020/2020-11-04/A / H5N8
1882978	A/barnacle goose/Denmark/14139-3/2020	2020-11-04	H5N8	1882978/A/barnacle goose/Denmark/14139-3/2020/2020-11-04/A / H5N8
1882988	A/black-headed gull/Denmark/14139-4/2020	2020-11-04	H5N8	1882988/A/black-headed gull/Denmark/14139-4/2020/2020-11-04/A / H5N8
1882996	A/barnacle goose/Denmark/14534-1/2020	2020-11-04	H5N8	1882996/A/barnacle goose/Denmark/14534-1/2020/2020-11-04/A / H5N8
1883004	A/barnacle goose/Denmark/14537-1/2020	2020-11-04	H5N8	1883004/A/barnacle goose/Denmark/14537-1/2020/2020-11-04/A / H5N8
1883012	A/barnacle goose/Denmark/14536-1/2020	2020-11-05	H5N8	1883012/A/barnacle goose/Denmark/14536-1/2020/2020-11-05/A / H5N8
1883020	A/barnacle goose/Denmark/14538-1/2020	2020-11-15	H5N8	1883020/A/barnacle goose/Denmark/14538-1/2020/2020-11-15/A / H5N8
1883028	A/peregrine falcon/Denmark/14596-1/2020	2020-11-06	H5N8	1883028/A/peregrine falcon/Denmark/14596-1/2020/2020-11-06/A / H5N8
1883036	A/common buzzard/Denmark/14600-1/2020	2020-11-06	H5N8	1883036/A/common buzzard/Denmark/14600-1/2020/2020-11-06/A / H5N8
1883044	A/barnacle goose/Denmark/14600-2/2020	2020-11-07	H5N8	1883044/A/barnacle goose/Denmark/14600-2/2020/2020-11-07/A / H5N8
1883053	A/barnacle goose/Denmark/14599-1/2020	2020-11-07	H5N8	1883053/A/barnacle goose/Denmark/14599-1/2020/2020-11-07/A / H5N8
1883061	A/graylag goose/Denmark/14535-1/2020	2020-11-09	H5N8	1883061/A/graylag goose/Denmark/14535-1/2020/2020-11-09/A / H5N8
1883069	A/chicken/Denmark/14819-6/2020	2020-11-15	H5N8	1883069/A/chicken/Denmark/14819-6/2020/2020-11-15/A / H5N8
1883278	A/common eider/Sweden/SVA210617SZ0354/FB002253/I-2021	2021-06-17	H5N8	1883278/A/common eider/Sweden/SVA210617SZ0354/FB002253/I-2021/2021-06-17/A / H5N8
1883286	A/peregrine falcon/Sweden/SVA210309SZ0403/FB000851/K-2021	2021-03-02	H5N4	1883286/A/peregrine falcon/Sweden/SVA210309SZ0403/FB000851/K-2021/2021-03-02/A / H5N4
1883378	A/common eider/Sweden/SVA210617SZ0354/FB002252/I-2021	2021-06-17	H5N8	1883378/A/common eider/Sweden/SVA210617SZ0354/FB002252/I-2021/2021-06-17/A / H5N8
1883382	A/barnacle goose/Sweden/SVA210423SZ0250/FB001648/M-2021	2021-01-19	H5N8	1883382/A/barnacle goose/Sweden/SVA210423SZ0250/FB001648/M-2021/2021-01-19/A / H5N8
1883392	A/barnacle goose/Sweden/SVA210423SZ0252/FB001647/M2021	2021-01-06	H5N8	1883392/A/barnacle goose/Sweden/SVA210423SZ0252/FB001647/M2021/2021-01-06/A / H5N8
1883401	A/European_herring_gull/Bulgaria/222_21VIR4270-1/2021	2021-03-30	H5N5	1883401/A/European_herring_gull/Bulgaria/222_21VIR4270-1/2021/2021-03-30/A / H5N5
1883409	A/grey_heron/Bulgaria/223_21VIR4270-2/2021	2021-03-30	H5N5	1883409/A/grey_heron/Bulgaria/223_21VIR4270-2/2021/2021-03-30/A / H5N5
1883417	A/chicken/Bulgaria/274-5_21VIR4270-4/2021	2021-04-23	H5N8	1883417/A/chicken/Bulgaria/274-5_21VIR4270-4/2021/2021-04-23/A / H5N8
1883425	A/chicken/Bulgaria/275-4_21VIR4270-6/2021	2021-04-26	H5N8	1883425/A/chicken/Bulgaria/275-4_21VIR4270-6/2021/2021-04-26/A / H5N8
1883433	A/chicken/Bulgaria/297-2_21VIR4270-8/2021	2021-05-05	H5N8	1883433/A/chicken/Bulgaria/297-2_21VIR4270-8/2021/2021-05-05/A / H5N8
1883441	A/chicken/Bulgaria/298-1_21VIR4270-9/2021	2021-05-05	H5N8	1883441/A/chicken/Bulgaria/298-1_21VIR4270-9/2021/2021-05-05/A / H5N8
1883449	A/duck/Poland/H160_21RS1385-1/2021	2021-03-05	H5N8	1883449/A/duck/Poland/H160_21RS1385-1/2021/2021-03-05/A / H5N8
1883457	A/duck/Poland/H542_21RS1385-2/2021	2021-04-09	H5N8	1883457/A/duck/Poland/H542_21RS1385-2/2021/2021-04-09/A / H5N8
1883465	A/chicken/Poland/H1124_21RS1385-3/2021	2021-05-11	H5N8	1883465/A/chicken/Poland/H1124_21RS1385-3/2021/2021-05-11/A / H5N8
1883473	A/goose/Poland/H1044_21RS1385-4/2021	2021-05-05	H5N8	1883473/A/goose/Poland/H1044_21RS1385-4/2021/2021-05-05/A / H5N8
1883481	A/duck/Poland/H1029_21RS1385-5/2021	2021-05-01	H5N8	1883481/A/duck/Poland/H1029_21RS1385-5/2021/2021-05-01/A / H5N8
1883489	A/goose/Poland/H1036_21RS1385-6/2021	2021-05-03	H5N8	1883489/A/goose/Poland/H1036_21RS1385-6/2021/2021-05-03/A / H5N8
1883497	A/chicken/Poland/H812_21RS1385-7/2021	2021-04-20	H5N8	1883497/A/chicken/Poland/H812_21RS1385-7/2021/2021-04-20/A / H5N8
1883505	A/chicken/Poland/H293_21RS1385-8/2021	2021-03-23	H5N8	1883505/A/chicken/Poland/H293_21RS1385-8/2021/2021-03-23/A / H5N8
1883513	A/chicken/Poland/H984_21RS1385-9/2021	2021-04-28	H5N8	1883513/A/chicken/Poland/H984_21RS1385-9/2021/2021-04-28/A / H5N8
1883521	A/chicken/Poland/H1161_21RS1385-10/2021	2021-05-13	H5N8	1883521/A/chicken/Poland/H1161_21RS1385-10/2021/2021-05-13/A / H5N8
1883529	A/white_stork/Poland/MB412_21RS1385-11/2021	2021-05-02	H5N8	1883529/A/white_stork/Poland/MB412_21RS1385-11/2021/2021-05-02/A / H5N8
1883537	A/chicken/Poland/H712_21RS1385-12/2021	2021-04-16	H5N8	1883537/A/chicken/Poland/H712_21RS1385-12/2021/2021-04-16/A / H5N8
1883545	A/chicken/Poland/H1084_21RS1385-13/2021	2021-05-07	H5N8	1883545/A/chicken/Poland/H1084_21RS1385-13/2021/2021-05-07/A / H5N8
1883553	A/turkey/Poland/H1184_21RS1385-14/2021	2021-05-14	H5N8	1883553/A/turkey/Poland/H1184_21RS1385-14/2021/2021-05-14/A / H5N8
1883561	A/turkey/Poland/H1168_21RS1385-15/2021	2021-05-13	H5N8	1883561/A/turkey/Poland/H1168_21RS1385-15/2021/2021-05-13/A / H5N8
1883569	A/chicken/Poland/H928_21RS1385-16/2021	2021-04-25	H5N8	1883569/A/chicken/Poland/H928_21RS1385-16/2021/2021-04-25/A / H5N8
1883577	A/duck/Poland/H515_21RS1385-17/2021	2021-04-07	H5N8	1883577/A/duck/Poland/H515_21RS1385-17/2021/2021-04-07/A / H5N8
1883585	A/duck/Poland/H514_21RS1385-18/2021	2021-04-07	H5N8	1883585/A/duck/Poland/H514_21RS1385-18/2021/2021-04-07/A / H5N8
1883593	A/mute_swan/Poland/MB396_21RS1385-19/2021	2021-04-22	H5N8	1883593/A/mute_swan/Poland/MB396_21RS1385-19/2021/2021-04-22/A / H5N8
1883601	A/turkey/Poland/H1289_21RS1385-20/2021	2021-05-24	H5N8	1883601/A/turkey/Poland/H1289_21RS1385-20/2021/2021-05-24/A / H5N8
1883609	A/chicken/Austria/21052483_21VIR3291-1/2021	2021-04-27	H5N8	1883609/A/chicken/Austria/21052483_21VIR3291-1/2021/2021-04-27/A / H5N8
1883617	A/mute_swan/Romania/11981-1_21VIR3163-5/2021	2021-04-08	H5N5	1883617/A/mute_swan/Romania/11981-1_21VIR3163-5/2021/2021-04-08/A / H5N5
1883625	A/mute_swan/Romania/11981-2_21VIR3163-6/2021	2021-04-08	H5N8	1883625/A/mute_swan/Romania/11981-2_21VIR3163-6/2021/2021-04-08/A / H5N8
1883633	A/chicken/Romania/12448_21VIR3734-3/2021	2021-05-05	H5N8	1883633/A/chicken/Romania/12448_21VIR3734-3/2021/2021-05-05/A / H5N8
1883815	A/barnacle goose/Sweden/SVA210210SZ0372/FB000374/M-2021	2021-02-01	H5N8	1883815/A/barnacle goose/Sweden/SVA210210SZ0372/FB000374/M-2021/2021-02-01/A / H5N8
1883831	A/whooper swan/Sweden/SVA210331SZ0441/FB0001325/W-2021	2021-03-29	H5N8	1883831/A/whooper swan/Sweden/SVA210331SZ0441/FB0001325/W-2021/2021-03-29/A / H5N8
1883842	A/Canada goose/Sweden/SVA210331SZ/FB001326/W-2021	2021-03-25	H5N8	1883842/A/Canada goose/Sweden/SVA210331SZ/FB001326/W-2021/2021-03-25/A / H5N8
1883847	A/Canada goose/Sweden/SVA210407SZ0510/FB001379/O-2021	2021-04-06	H5N8	1883847/A/Canada goose/Sweden/SVA210407SZ0510/FB001379/O-2021/2021-04-06/A / H5N8
1883856	A/dalmatian pelican/Greece/47t_21VIR3735-3/2021	2021-03-22	H5N8	1883856/A/dalmatian pelican/Greece/47t_21VIR3735-3/2021/2021-03-22/A / H5N8
1883864	A/partridge/Kosovo/96_21VIR5162-14/2021	2021-05-31	H5N8	1883864/A/partridge/Kosovo/96_21VIR5162-14/2021/2021-05-31/A / H5N8
1883872	A/chicken/Kosovo/97_21VIR5162-15/2021	2021-05-31	H5N8	1883872/A/chicken/Kosovo/97_21VIR5162-15/2021/2021-05-31/A / H5N8
1883880	A/chicken/Kosovo/98_21VIR5162-16/2021	2021-05-31	H5N8	1883880/A/chicken/Kosovo/98_21VIR5162-16/2021/2021-05-31/A / H5N8
1883888	A/duck/Kosovo/107_21VIR5162-17/2021	2021-06-02	H5N8	1883888/A/duck/Kosovo/107_21VIR5162-17/2021/2021-06-02/A / H5N8
1883896	A/chicken/Kosovo/113_21VIR5162-19/2021	2021-06-03	H5N8	1883896/A/chicken/Kosovo/113_21VIR5162-19/2021/2021-06-03/A / H5N8
1883904	A/chicken/Kosovo/82_21VIR5162-1/2021	2021-05-19	H5N8	1883904/A/chicken/Kosovo/82_21VIR5162-1/2021/2021-05-19/A / H5N8
1883912	A/chicken/Kosovo/84_21VIR5162-2/2021	2021-05-25	H5N8	1883912/A/chicken/Kosovo/84_21VIR5162-2/2021/2021-05-25/A / H5N8
1883920	A/chicken/Kosovo/90_21VIR5162-4/2021	2021-05-25	H5N8	1883920/A/chicken/Kosovo/90_21VIR5162-4/2021/2021-05-25/A / H5N8
1883928	A/chicken/Kosovo/104_21VIR5162-7/2021	2021-06-01	H5N8	1883928/A/chicken/Kosovo/104_21VIR5162-7/2021/2021-06-01/A / H5N8
1883936	A/chicken/Albania/2574_21VIR5387-1/2021	2021-05-31	H5N8	1883936/A/chicken/Albania/2574_21VIR5387-1/2021/2021-05-31/A / H5N8
1883944	A/chicken/Albania/3816_21VIR5387-2/2021	2021-06-04	H5N8	1883944/A/chicken/Albania/3816_21VIR5387-2/2021/2021-06-04/A / H5N8
1883975	A/Turkey/Hungary/16603/2021 (H5N1)	2021-04-13	H5N1	1883975/A/Turkey/Hungary/16603/2021 (H5N1)/2021-04-13/A / H5N1
1883983	A/eagle/Hungary/8569/2021 (H5N5)	2021-03-08	H5N5	1883983/A/eagle/Hungary/8569/2021 (H5N5)/2021-03-08/A / H5N5
1883991	A/swan/Hungary/9638/2021 (H5N8)	2021-03-08	H5N8	1883991/A/swan/Hungary/9638/2021 (H5N8)/2021-03-08/A / H5N8
1884008	A/common buzzard/Sweden/SVA210415SZ0338/FB001522/O-2021	2021-03-25	H5N8	1884008/A/common buzzard/Sweden/SVA210415SZ0338/FB001522/O-2021/2021-03-25/A / H5N8
1884024	A/whooper swan/Sweden/SVA210420SZ0485/FB0001581/W-2021	2021-04-15	H5N8	1884024/A/whooper swan/Sweden/SVA210420SZ0485/FB0001581/W-2021/2021-04-15/A / H5N8
1884037	A/mute_swan/Austria/21051907_21VIR3291-6/2021	2021-04-27	H5N8	1884037/A/mute_swan/Austria/21051907_21VIR3291-6/2021/2021-04-27/A / H5N8
1884045	A/mute_swan/Austria/21051907_21VIR3291-7/2021	2021-04-27	H5N8	1884045/A/mute_swan/Austria/21051907_21VIR3291-7/2021/2021-04-27/A / H5N8
1884053	A/turkey/Kosovo/90_21VIR5162-5/2021	2021-05-25	H5N8	1884053/A/turkey/Kosovo/90_21VIR5162-5/2021/2021-05-25/A / H5N8
1884059	A/common buzzard/Sweden/SVA210505SZ0374/FB0001789/M-2021	2021-04-04	H5N8	1884059/A/common buzzard/Sweden/SVA210505SZ0374/FB0001789/M-2021/2021-04-04/A / H5N8
1884067	A/whooper swan/Sweden/SVA2100329SZ0210/FB0001277/H-2021	2021-07-06	H5N5	1884067/A/whooper swan/Sweden/SVA2100329SZ0210/FB0001277/H-2021/2021-07-06/A / H5N5
1884818	A/Canada Goose/Sweden/SVA210330SZ0426/FB001307/E-2021	2021-03-24	H5N8	1884818/A/Canada Goose/Sweden/SVA210330SZ0426/FB001307/E-2021/2021-03-24/A / H5N8
1884826	A/Mute Swan/Sweden/SVA210330SZ0417/FB001305/D-2021	2021-03-30	H5N5	1884826/A/Mute Swan/Sweden/SVA210330SZ0417/FB001305/D-2021/2021-03-30/A / H5N5
1884839	A/peregrine falcon/Sweden/SVA210325SZ0348/FP001210/H-2021	2021-03-05	H5N4	1884839/A/peregrine falcon/Sweden/SVA210325SZ0348/FP001210/H-2021/2021-03-05/A / H5N4
1884847	A/Greylag goose/Sweden/SVA210324SZ0403/FB001169/N-2021	2021-03-03	H5N8	1884847/A/Greylag goose/Sweden/SVA210324SZ0403/FB001169/N-2021/2021-03-03/A / H5N8
1884855	A/common buzzard/Sweden/SVA10324SZ0359/FB001163/M-2021	2021-03-17	H5N8	1884855/A/common buzzard/Sweden/SVA10324SZ0359/FB001163/M-2021/2021-03-17/A / H5N8
1884863	A/common buzzard/Sweden/SVA210323SZ0426/FB001120/O-2021	2021-03-14	H5N8	1884863/A/common buzzard/Sweden/SVA210323SZ0426/FB001120/O-2021/2021-03-14/A / H5N8
1884872	A/whooper swan/Sweden/SVA210318SZ0304/FB0001089/M-2021	2021-03-10	H5N8	1884872/A/whooper swan/Sweden/SVA210318SZ0304/FB0001089/M-2021/2021-03-10/A / H5N8
1884905	A/common eider/Sweden/SVA210729SZ0320/FB002613/I-2021	2021-07-19	H5N8	1884905/A/common eider/Sweden/SVA210729SZ0320/FB002613/I-2021/2021-07-19/A / H5N8
1884913	A/common eider/Sweden/SVA210729SZ0323/FB002615/I-2021	2021-07-19	H5N8	1884913/A/common eider/Sweden/SVA210729SZ0323/FB002615/I-2021/2021-07-19/A / H5N8
1889184	A/Mallard/Sweden/SVA210827SZ0252/KN002973/D-2021	2021-08-26	H5N8	1889184/A/Mallard/Sweden/SVA210827SZ0252/KN002973/D-2021/2021-08-26/A / H5N8
1889192	A/Mallard/Sweden/SVA210827SZ0252/KN002974/D-2021	2021-08-26	H5N8	1889192/A/Mallard/Sweden/SVA210827SZ0252/KN002974/D-2021/2021-08-26/A / H5N8
1916409	A/red_fox/England/AVP-M1-21-01/2020	2020-12-08	H5N8	1916409/A/red_fox/England/AVP-M1-21-01/2020/2020-12-08/A / H5N8
1916424	A/seal/England/AVP-031141/2020	2020-12-08	H5N8	1916424/A/seal/England/AVP-031141/2020/2020-12-08/A / H5N8
1917365	A/Meleagris gallopavo/Belgium/11293_001/2021	2021-08-30	H5N8	1917365/A/Meleagris gallopavo/Belgium/11293_001/2021/2021-08-30/A / H5N8
1918756	A/common pheasant /Sweden/SVA210923SZ0341/KN000365/M-2021-H5N1	2021-09-22	H5N1	1918756/A/common pheasant /Sweden/SVA210923SZ0341/KN000365/M-2021-H5N1/2021-09-22/A / H5N1
1918764	A/common pheasant /Sweden/SVA210923SZ0341/KN000366/M-2021	2021-09-22	H5N1	1918764/A/common pheasant /Sweden/SVA210923SZ0341/KN000366/M-2021/2021-09-22/A / H5N1
1918886	A/seal/Germany-SH/AI05373/2021	2021-08-15	H5N8	1918886/A/seal/Germany-SH/AI05373/2021/2021-08-15/A / H5N8
1918894	A/seal/Germany-SH/AI05377/2021	2021-08-18	H5N8	1918894/A/seal/Germany-SH/AI05377/2021/2021-08-18/A / H5N8
1918904	A/seal/Germany-SH/AI05379/2021	2021-08-19	H5N8	1918904/A/seal/Germany-SH/AI05379/2021/2021-08-19/A / H5N8
1919291	A/chicken/Luxembourg/21168413/2021	2021-09-03	H5N8	1919291/A/chicken/Luxembourg/21168413/2021 /2021-09-03/A / H5N8
1919574	A/barnacle goose/Germany-SH/AI02168/2020	2020-10-28	H5N8	1919574/A/barnacle goose/Germany-SH/AI02168/2020/2020-10-28/A / H5N8
1919582	A/peregrine falcon/Germany-SH/AI02162/2020	2020-10-26	H5N8	1919582/A/peregrine falcon/Germany-SH/AI02162/2020/2020-10-26/A / H5N8
1919590	A/barnacle goose/Germany-SH/AI02172/2020	2020-10-30	H5N8	1919590/A/barnacle goose/Germany-SH/AI02172/2020/2020-10-30/A / H5N8
1919598	A/Eurasian wigeon/Germany-SH/AI02176/2020	2020-10-30	H5N8	1919598/A/Eurasian wigeon/Germany-SH/AI02176/2020/2020-10-30/A / H5N8
1919611	A/barnacle goose/Germany-SH/AI02180/2020	2020-11-01	H5N8	1919611/A/barnacle goose/Germany-SH/AI02180/2020/2020-11-01/A / H5N8
1919619	A/herring gull/Germany-HH/AI02182/2020	2020-11-02	H5N8	1919619/A/herring gull/Germany-HH/AI02182/2020 /2020-11-02/A / H5N8
1919627	A/wild duck/Germany-SH/AI02189/2020	2020-11-02	H5N8	1919627/A/wild duck/Germany-SH/AI02189/2020/2020-11-02/A / H5N8
1919633	A/barnacle goose/Germany-SH/AI02190/2020	2020-11-02	H5N8	1919633/A/barnacle goose/Germany-SH/AI02190/2020/2020-11-02/A / H5N8
1919643	A/wild goose/Germany-SH/AI02194/2020	2020-11-02	H5N8	1919643/A/wild goose/Germany-SH/AI02194/2020/2020-11-02/A / H5N8
1919674	A/barnacle goose/Germany-SH/AI02199/2020	2020-11-03	H5N8	1919674/A/barnacle goose/Germany-SH/AI02199/2020/2020-11-03/A / H5N8
1919682	A/greylag goose/Germany-SH/AI02207/2020	2020-11-03	H5N8	1919682/A/greylag goose/Germany-SH/AI02207/2020/2020-11-03/A / H5N8
1919690	A/chicken/Germany-MV/AI02431/2020	2020-11-09	H5N5	1919690/A/chicken/Germany-MV/AI02431/2020 /2020-11-09/A / H5N5
1919699	A/domestic goose/Germany-SH/AI02884/2020	2020-11-18	H5N8	1919699/A/domestic goose/Germany-SH/AI02884/2020/2020-11-18/A / H5N8
1919714	A/Eurasian oystercatcher/Germany-SH/AI02269/2020	2020-11-06	H5N8	1919714/A/Eurasian oystercatcher/Germany-SH/AI02269/2020/2020-11-06/A / H5N8
1919736	A/herring gull/Germany-MV/AI02300/2020	2020-11-02	H5N8	1919736/A/herring gull/Germany-MV/AI02300/2020/2020-11-02/A / H5N8
1919759	A/barnacle goose/Germany-SH/AI02379/2020	2020-11-06	H5N8	1919759/A/barnacle goose/Germany-SH/AI02379/2020/2020-11-06/A / H5N8
1919767	A/turkey/Germany-NI/AI03453/2020	2020-12-21	H5N8	1919767/A/turkey/Germany-NI/AI03453/2020/2020-12-21/A / H5N8
1919775	A/turkey/Germany-NI/AI03584/2020	2020-12-23	H5N8	1919775/A/turkey/Germany-NI/AI03584/2020 /2020-12-23/A / H5N8
1919783	A/turkey/Germany-NI/AI03594/2020	2020-12-25	H5N8	1919783/A/turkey/Germany-NI/AI03594/2020 /2020-12-25/A / H5N8
1919793	A/turkey/Germany-NI/AI03599/2020	2020-12-26	H5N8	1919793/A/turkey/Germany-NI/AI03599/2020/2020-12-26/A / H5N8
1919801	A/turkey/Germany-NI/AI03606/2020	2020-12-26	H5N8	1919801/A/turkey/Germany-NI/AI03606/2020 /2020-12-26/A / H5N8
1919809	A/turkey/Germany-NI/AI03609/2020	2020-12-26	H5N8	1919809/A/turkey/Germany-NI/AI03609/2020/2020-12-26/A / H5N8
1919817	A/turkey/Germany-NI/AI00016/2021	2020-12-31	H5N8	1919817/A/turkey/Germany-NI/AI00016/2021/2020-12-31/A / H5N8
1919825	A/turkey/Germany-NI/AI00038/2021	2021-01-02	H5N8	1919825/A/turkey/Germany-NI/AI00038/2021/2021-01-02/A / H5N8
1919833	A/turkey/Germany-NI/AI00042/2021	2021-01-02	H5N8	1919833/A/turkey/Germany-NI/AI00042/2021/2021-01-02/A / H5N8
1919841	A/turkey/Germany-NI/AI03452/2020	2020-12-21	H5N8	1919841/A/turkey/Germany-NI/AI03452/2020 /2020-12-21/A / H5N8
1919849	A/turkey/Germany-NI/AI03654/2020	2020-12-29	H5N8	1919849/A/turkey/Germany-NI/AI03654/2020/2020-12-29/A / H5N8
1919857	A/turkey/Germany-NI/AI03432/2020	2020-12-20	H5N8	1919857/A/turkey/Germany-NI/AI03432/2020 /2020-12-20/A / H5N8
1919865	A/turkey/Germany-NI/AI00063/2021	2021-01-04	H5N8	1919865/A/turkey/Germany-NI/AI00063/2021/2021-01-04/A / H5N8
1919873	A/turkey/Germany-NI/AI00072/2021	2021-01-04	H5N8	1919873/A/turkey/Germany-NI/AI00072/2021/2021-01-04/A / H5N8
1919881	A/domestic duck/Germany-NI/AI00079/2021	2021-01-04	H5N8	1919881/A/domestic duck/Germany-NI/AI00079/2021/2021-01-04/A / H5N8
1919913	A/turkey/Germany-NI/AI00402/2021	2021-01-06	H5N8	1919913/A/turkey/Germany-NI/AI00402/2021/2021-01-06/A / H5N8
1919921	A/turkey/Germany-NI/AI00406/2021	2021-01-06	H5N8	1919921/A/turkey/Germany-NI/AI00406/2021/2021-01-06/A / H5N8
1919929	A/turkey/Germany-NI/AI00429/2021	2021-01-08	H5N8	1919929/A/turkey/Germany-NI/AI00429/2021/2021-01-08/A / H5N8
1919937	A/turkey/Germany-NI/AI00439/2021	2021-01-11	H5N8	1919937/A/turkey/Germany-NI/AI00439/2021/2021-01-11/A / H5N8
1919945	A/wild goose/Germany-NI/AI03220/2020	2020-12-10	H5N8	1919945/A/wild goose/Germany-NI/AI03220/2020/2020-12-10/A / H5N8
1919953	A/wild goose/Germany-NI/AI03473/2020	2020-12-17	H5N8	1919953/A/wild goose/Germany-NI/AI03473/2020/2020-12-17/A / H5N8
1919971	A/bean goose/Germany-BB/AI00444/2021	2020-12-21	H5N8	1919971/A/bean goose/Germany-BB/AI00444/2021/2020-12-21/A / H5N8
1919979	A/chicken/Germany-MV/AI00539/2021	2021-01-12	H5N8	1919979/A/chicken/Germany-MV/AI00539/2021/2021-01-12/A / H5N8
1919987	A/chicken/Germany-NI/AI00547/2021	2021-01-12	H5N8	1919987/A/chicken/Germany-NI/AI00547/2021/2021-01-12/A / H5N8
1919995	A/turkey/Germany-NI/AI00589/2021	2021-01-12	H5N8	1919995/A/turkey/Germany-NI/AI00589/2021/2021-01-12/A / H5N8
1920015	A/turkey/Germany-MV/AI00909/2021	2021-01-26	H5N8	1920015/A/turkey/Germany-MV/AI00909/2021/2021-01-26/A / H5N8
1920023	A/turkey/Germany-MV/AI01015/2021	2021-01-28	H5N8	1920023/A/turkey/Germany-MV/AI01015/2021/2021-01-28/A / H5N8
1920031	A/turkey/Germany-BB/AI01023/2021	2021-01-30	H5N8	1920031/A/turkey/Germany-BB/AI01023/2021 /2021-01-30/A / H5N8
1920039	A/mallard/Germany-MV/AI00639/2021	2021-01-20	H5N8	1920039/A/mallard/Germany-MV/AI00639/2021/2021-01-20/A / H5N8
1920050	A/wild goose/Germany-NI/AI00855/2021	2021-01-20	H5N8	1920050/A/wild goose/Germany-NI/AI00855/2021/2021-01-20/A / H5N8
1920058	A/domestic duck/Germany-NI/AI00646/2021	2021-01-19	H5N8	1920058/A/domestic duck/Germany-NI/AI00646/2021/2021-01-19/A / H5N8
1920066	A/turkey/Germany-NI/AI00647/2021	2021-01-20	H5N8	1920066/A/turkey/Germany-NI/AI00647/2021/2021-01-20/A / H5N8
1920074	A/wild goose/Germany-NI/AI00625/2021	2021-01-12	H5N8	1920074/A/wild goose/Germany-NI/AI00625/2021/2021-01-12/A / H5N8
1920082	A/turkey/Germany-NI/AI00621/2021	2021-01-17	H5N8	1920082/A/turkey/Germany-NI/AI00621/2021/2021-01-17/A / H5N8
1920090	A/turkey/Germany-NI/AI00612/2021	2021-01-15	H5N8	1920090/A/turkey/Germany-NI/AI00612/2021 /2021-01-15/A / H5N8
1920098	A/turkey/Germany-NI/AI00616/2021	2021-01-15	H5N8	1920098/A/turkey/Germany-NI/AI00616/2021/2021-01-15/A / H5N8
1920106	A/turkey/Germany-NI/AI00591/2021	2021-01-14	H5N8	1920106/A/turkey/Germany-NI/AI00591/2021 /2021-01-14/A / H5N8
1920114	A/wild duck/Germany-NI/AI03479/2020	2020-12-16	H5N8	1920114/A/wild duck/Germany-NI/AI03479/2020/2020-12-16/A / H5N8
1920122	A/kestrel/Germany-NI/AI03672/2020	2020-12-21	H5N8	1920122/A/kestrel/Germany-NI/AI03672/2020/2020-12-21/A / H5N8
1920130	A/wild goose/Germany-NI/AI00626/2021	2021-01-11	H5N8	1920130/A/wild goose/Germany-NI/AI00626/2021/2021-01-11/A / H5N8
1920138	A/wild goose/Germany-NI/AI00854/2021	2021-01-18	H5N8	1920138/A/wild goose/Germany-NI/AI00854/2021/2021-01-18/A / H5N8
1920145	A/Hawaiian goose/Germany-RP/AI00856/2021	2021-01-18	H5N8	1920145/A/Hawaiian goose/Germany-RP/AI00856/2021/2021-01-18/A / H5N8
1920154	A/chicken/Germany-NI/AI00887/2021	2021-01-22	H5N8	1920154/A/chicken/Germany-NI/AI00887/2021/2021-01-22/A / H5N8
1920162	A/pomeranian goose/Germany-MV/AI01100/2021	2021-02-01	H5N8	1920162/A/pomeranian goose/Germany-MV/AI01100/2021/2021-02-01/A / H5N8
1920170	A/turkey/Germany-BB/AI01120/2021	2021-02-04	H5N8	1920170/A/turkey/Germany-BB/AI01120/2021/2021-02-04/A / H5N8
1920178	A/chicken/Germany-MV/AI01347/2021	2021-02-08	H5N8	1920178/A/chicken/Germany-MV/AI01347/2021/2021-02-08/A / H5N8
1920186	A/wild goose/Germany-NI/AI03471/2020	2020-12-14	H5N8	1920186/A/wild goose/Germany-NI/AI03471/2020/2020-12-14/A / H5N8
1920194	A/wild goose/Germany-NI/AI03101/2020	2020-11-19	H5N8	1920194/A/wild goose/Germany-NI/AI03101/2020 /2020-11-19/A / H5N8
1920202	A/turkey/Germany-MV/AI01127/2021	2021-02-06	H5N8	1920202/A/turkey/Germany-MV/AI01127/2021/2021-02-06/A / H5N8
1920210	A/turkey/Germany-BB/AI01419/2021	2021-02-15	H5N8	1920210/A/turkey/Germany-BB/AI01419/2021/2021-02-15/A / H5N8
1920218	A/domestic duck/Germany-BB/AI01423/2021	2021-02-16	H5N8	1920218/A/domestic duck/Germany-BB/AI01423/2021/2021-02-16/A / H5N8
1920226	A/domestic duck/Germany-BB/AI01437/2021	2021-02-17	H5N8	1920226/A/domestic duck/Germany-BB/AI01437/2021/2021-02-17/A / H5N8
1920234	A/domestic duck/Germany-BB/AI01444/2021	2021-02-17	H5N8	1920234/A/domestic duck/Germany-BB/AI01444/2021/2021-02-17/A / H5N8
1920242	A/chicken/Germany-BY/AI01355/2021	2021-02-07	H5N8	1920242/A/chicken/Germany-BY/AI01355/2021/2021-02-07/A / H5N8
1920250	A/turkey/Germany-MV/AI01477/2021	2021-02-19	H5N8	1920250/A/turkey/Germany-MV/AI01477/2021/2021-02-19/A / H5N8
1920258	A/Laridae/Germany-SH/AI01498/2021	2021-02-17	H5N4	1920258/A/Laridae/Germany-SH/AI01498/2021/2021-02-17/A / H5N4
1920266	A/chicken/Germany-MV/AI01587/2021	2021-02-22	H5N8	1920266/A/chicken/Germany-MV/AI01587/2021 /2021-02-22/A / H5N8
1920274	A/chicken/Germany-NI/AI01599/2021	2021-02-23	H5N1	1920274/A/chicken/Germany-NI/AI01599/2021/2021-02-23/A / H5N1
1920282	A/barnacle goose/Germany-NI/AI01605/2021	2021-02-17	H5N1	1920282/A/barnacle goose/Germany-NI/AI01605/2021/2021-02-17/A / H5N1
1920290	A/chicken/Germany-BY/AI01617/2021	2021-02-24	H5N8	1920290/A/chicken/Germany-BY/AI01617/2021/2021-02-24/A / H5N8
1920298	A/chicken/Germany-MV/AI01794/2021	2021-02-26	H5N8	1920298/A/chicken/Germany-MV/AI01794/2021/2021-02-26/A / H5N8
1920306	A/turkey/Germany-NI/AI01799/2021	2021-02-27	H5N8	1920306/A/turkey/Germany-NI/AI01799/2021/2021-02-27/A / H5N8
1920314	A/turkey/Germany-NI/AI01805/2021	2021-02-27	H5N8	1920314/A/turkey/Germany-NI/AI01805/2021/2021-02-27/A / H5N8
1920322	A/chicken/Germany-NI/AI01815/2021	2021-02-28	H5N8	1920322/A/chicken/Germany-NI/AI01815/2021/2021-02-28/A / H5N8
1920330	A/domestic duck/Germany-BB/AI01435/2021	2021-02-17	H5N8	1920330/A/domestic duck/Germany-BB/AI01435/2021 /2021-02-17/A / H5N8
1920338	A/domestic duck/Germany-BB/AI01443/2021	2021-02-17	H5N8	1920338/A/domestic duck/Germany-BB/AI01443/2021/2021-02-17/A / H5N8
1920346	A/turkey/Germany-NI/AI02013/2021	2021-02-28	H5N8	1920346/A/turkey/Germany-NI/AI02013/2021/2021-02-28/A / H5N8
1920354	A/turkey/Germany-NI/AI02025/2021	2021-03-03	H5N8	1920354/A/turkey/Germany-NI/AI02025/2021/2021-03-03/A / H5N8
1920362	A/domestic duck/Germany-NW/AI02049/2021	2021-03-01	H5N8	1920362/A/domestic duck/Germany-NW/AI02049/2021/2021-03-01/A / H5N8
1920370	A/chicken/Germany-NW/AI02054/2021	2021-03-01	H5N8	1920370/A/chicken/Germany-NW/AI02054/2021 /2021-03-01/A / H5N8
1920386	A/chicken/Germany-BY/AI02066/2021	2021-03-02	H5N8	1920386/A/chicken/Germany-BY/AI02066/2021 /2021-03-02/A / H5N8
1920394	A/white-tailed eagle/Germany-SH/AI02170/2020	2020-10-29	H5N8	1920394/A/white-tailed eagle/Germany-SH/AI02170/2020/2020-10-29/A / H5N8
1920412	A/chicken/Germany-MV/AI01965/2021	2021-03-01	H5N8	1920412/A/chicken/Germany-MV/AI01965/2021/2021-03-01/A / H5N8
1920420	A/chicken/Germany-BE/AI01974/2021	2021-02-26	H5N8	1920420/A/chicken/Germany-BE/AI01974/2021/2021-02-26/A / H5N8
1920428	A/turkey/Germany-BB/AI01980/2021	2021-02-28	H5N8	1920428/A/turkey/Germany-BB/AI01980/2021/2021-02-28/A / H5N8
1920436	A/domestic goose/Germany-SH/AI02100/2021	2021-03-04	H5N8	1920436/A/domestic goose/Germany-SH/AI02100/2021/2021-03-04/A / H5N8
1920444	A/domestic goose/Germany-SH/AI02102/2021	2021-03-04	H5N8	1920444/A/domestic goose/Germany-SH/AI02102/2021/2021-03-04/A / H5N8
1920452	A/turkey/Germany-BB/AI02117/2021	2021-03-04	H5N8	1920452/A/turkey/Germany-BB/AI02117/2021/2021-03-04/A / H5N8
1920460	A/turkey/Germany-NI/AI02122/2021	2021-03-04	H5N8	1920460/A/turkey/Germany-NI/AI02122/2021/2021-03-04/A / H5N8
1920468	A/turkey/Germany-NI/AI02128/2021	2021-03-04	H5N8	1920468/A/turkey/Germany-NI/AI02128/2021/2021-03-04/A / H5N8
1920477	A/chicken/Germany-MV/AI02141/2021	2021-03-04	H5N8	1920477/A/chicken/Germany-MV/AI02141/2021/2021-03-04/A / H5N8
1920485	A/turkey/Germany-NW/AI02290/2021	2021-03-02	H5N8	1920485/A/turkey/Germany-NW/AI02290/2021/2021-03-02/A / H5N8
1920494	A/turkey/Germany-NI/AI02303/2021	2021-03-05	H5N8	1920494/A/turkey/Germany-NI/AI02303/2021/2021-03-05/A / H5N8
1920502	A/turkey/Germany-NI/AI02306/2021	2021-03-05	H5N8	1920502/A/turkey/Germany-NI/AI02306/2021/2021-03-05/A / H5N8
1920510	A/chicken/Germany-SH/AI02312/2021	2021-03-05	H5N8	1920510/A/chicken/Germany-SH/AI02312/2021 /2021-03-05/A / H5N8
1920518	A/turkey/Germany-BB/AI02318/2021	2021-03-04	H5N8	1920518/A/turkey/Germany-BB/AI02318/2021/2021-03-04/A / H5N8
1920526	A/domestic goose/Germany-MV/AI02319/2021	2021-03-05	H5N8	1920526/A/domestic goose/Germany-MV/AI02319/2021 /2021-03-05/A / H5N8
1920534	A/chicken/Germany-NI/AI02328/2021	2021-03-06	H5N8	1920534/A/chicken/Germany-NI/AI02328/2021/2021-03-06/A / H5N8
1920543	A/swan/Germany-HE/AI02335/2021	2021-02-26	H5N8	1920543/A/swan/Germany-HE/AI02335/2021/2021-02-26/A / H5N8
1920551	A/turkey/Germany-NI/AI02349/2021	2021-03-07	H5N8	1920551/A/turkey/Germany-NI/AI02349/2021/2021-03-07/A / H5N8
1920559	A/greater rhea/Germany-SN/AI02351/2021	2021-03-02	H5N8	1920559/A/greater rhea/Germany-SN/AI02351/2021/2021-03-02/A / H5N8
1920567	A/chicken/Germany-SN/AI02353/2021	2021-03-05	H5N8	1920567/A/chicken/Germany-SN/AI02353/2021/2021-03-05/A / H5N8
1920575	A/mute swan/Germany-HE/AI02373/2021	2021-03-02	H5N8	1920575/A/mute swan/Germany-HE/AI02373/2021/2021-03-02/A / H5N8
1920583	A/chicken/Germany-MV/AI02376/2021	2021-03-08	H5N8	1920583/A/chicken/Germany-MV/AI02376/2021 /2021-03-08/A / H5N8
1920591	A/domestic goose/Germany-NI/AI03093/2021	2021-03-18	H5N8	1920591/A/domestic goose/Germany-NI/AI03093/2021/2021-03-18/A / H5N8
1920599	A/domestic duck/Germany-NI/AI03099/2021	2021-03-19	H5N8	1920599/A/domestic duck/Germany-NI/AI03099/2021/2021-03-19/A / H5N8
1920607	A/turkey/Germany-NI/AI03126/2021	2021-03-19	H5N8	1920607/A/turkey/Germany-NI/AI03126/2021/2021-03-19/A / H5N8
1920615	A/turkey/Germany-NI/AI02615/2021	2021-03-12	H5N8	1920615/A/turkey/Germany-NI/AI02615/2021/2021-03-12/A / H5N8
1920623	A/domestic duck/Germany-BB/AI02599/2021	2021-03-11	H5N8	1920623/A/domestic duck/Germany-BB/AI02599/2021/2021-03-11/A / H5N8
1920631	A/chicken/Germany-SH/AI02562/2021	2021-03-11	H5N8	1920631/A/chicken/Germany-SH/AI02562/2021 /2021-03-11/A / H5N8
1920640	A/eagle owl/Germany-ST/AI02542/2021	2021-03-10	H5N8	1920640/A/eagle owl/Germany-ST/AI02542/2021/2021-03-10/A / H5N8
1920651	A/chicken/Germany-NI/AI02954/2021	2021-03-13	H5N8	1920651/A/chicken/Germany-NI/AI02954/2021/2021-03-13/A / H5N8
1920659	A/turkey/Germany-NI/AI02950/2021	2021-03-14	H5N8	1920659/A/turkey/Germany-NI/AI02950/2021/2021-03-14/A / H5N8
1920683	A/turkey/Germany-NI/AI02943/2021	2021-03-15	H5N8	1920683/A/turkey/Germany-NI/AI02943/2021/2021-03-15/A / H5N8
1920698	A/chicken/Germany-NI/AI02942/2021	2021-03-15	H5N8	1920698/A/chicken/Germany-NI/AI02942/2021 /2021-03-15/A / H5N8
1920743	A/turkey/Germany-NI/AI02933/2021	2021-03-15	H5N8	1920743/A/turkey/Germany-NI/AI02933/2021 /2021-03-15/A / H5N8
1920751	A/turkey/Germany-NI/AI02671/2021	2021-03-14	H5N8	1920751/A/turkey/Germany-NI/AI02671/2021 /2021-03-14/A / H5N8
1920759	A/turkey/Germany-NI/AI02678/2021	2021-03-13	H5N8	1920759/A/turkey/Germany-NI/AI02678/2021 /2021-03-13/A / H5N8
1920767	A/turkey/Germany-NI/AI02674/2021	2021-03-14	H5N8	1920767/A/turkey/Germany-NI/AI02674/2021 /2021-03-14/A / H5N8
1920775	A/turkey/Germany-NI/AI02663/2021	2021-03-14	H5N8	1920775/A/turkey/Germany-NI/AI02663/2021 /2021-03-14/A / H5N8
1920783	A/domestic duck/Germany-NI/AI02660/2021	2021-03-14	H5N8	1920783/A/domestic duck/Germany-NI/AI02660/2021/2021-03-14/A / H5N8
1920799	A/turkey/Germany-NW/AI03104/2021	2021-03-18	H5N8	1920799/A/turkey/Germany-NW/AI03104/2021/2021-03-18/A / H5N8
1920807	A/turkey/Germany-NI/AI02991/2021	2021-03-18	H5N8	1920807/A/turkey/Germany-NI/AI02991/2021/2021-03-18/A / H5N8
1920817	A/chicken/Germany-ST/AI02967/2021	2021-03-16	H5N8	1920817/A/chicken/Germany-ST/AI02967/2021/2021-03-16/A / H5N8
1920827	A/turkey/Germany-NI/AI02553/2021	2021-03-10	H5N8	1920827/A/turkey/Germany-NI/AI02553/2021/2021-03-10/A / H5N8
1920836	A/chicken/Germany-NI/AI02543/2021	2021-03-10	H5N8	1920836/A/chicken/Germany-NI/AI02543/2021/2021-03-10/A / H5N8
1920844	A/turkey/Germany-MV/AI02458/2021	2021-03-10	H5N8	1920844/A/turkey/Germany-MV/AI02458/2021/2021-03-10/A / H5N8
1920852	A/turkey/Germany-NI/AI02424/2021	2021-03-10	H5N8	1920852/A/turkey/Germany-NI/AI02424/2021 /2021-03-10/A / H5N8
1920860	A/domestic goose/Germany-MV/AI02558/2021	2021-03-10	H5N8	1920860/A/domestic goose/Germany-MV/AI02558/2021/2021-03-10/A / H5N8
1920870	A/turkey/Germany-BB/AI02434/2021	2021-03-10	H5N8	1920870/A/turkey/Germany-BB/AI02434/2021 /2021-03-10/A / H5N8
1920877	A/chicken/Germany-NI/AI02412/2021	2021-03-09	H5N8	1920877/A/chicken/Germany-NI/AI02412/2021 /2021-03-09/A / H5N8
1920886	A/chicken/Germany-TH/AI03513/2021	2021-03-24	H5N8	1920886/A/chicken/Germany-TH/AI03513/2021/2021-03-24/A / H5N8
1920894	A/chicken/Germany-BY/AI03544/2021	2021-03-24	H5N8	1920894/A/chicken/Germany-BY/AI03544/2021 /2021-03-24/A / H5N8
1920902	A/turkey/Germany-MV/AI03535/2021	2021-03-26	H5N8	1920902/A/turkey/Germany-MV/AI03535/2021/2021-03-26/A / H5N8
1920910	A/chicken/Germany-SN/AI03496/2021	2021-03-24	H5N8	1920910/A/chicken/Germany-SN/AI03496/2021/2021-03-24/A / H5N8
1920918	A/chicken/Germany-SN/AI03502/2021	2021-03-24	H5N8	1920918/A/chicken/Germany-SN/AI03502/2021/2021-03-24/A / H5N8
1920926	A/chicken/Germany-TH/AI03193/2021	2021-03-22	H5N8	1920926/A/chicken/Germany-TH/AI03193/2021/2021-03-22/A / H5N8
1920934	A/turkey/Germany-NI/AI03209/2021	2021-03-23	H5N8	1920934/A/turkey/Germany-NI/AI03209/2021/2021-03-23/A / H5N8
1920942	A/chicken/Germany-BW/AI03205/2021	2021-03-22	H5N8	1920942/A/chicken/Germany-BW/AI03205/2021/2021-03-22/A / H5N8
1920950	A/domestic duck/Germany-ST/AI03183/2021	2021-03-21	H5N8	1920950/A/domestic duck/Germany-ST/AI03183/2021/2021-03-21/A / H5N8
1920959	A/turkey/Germany-NI/AI03160/2021	2021-03-21	H5N8	1920959/A/turkey/Germany-NI/AI03160/2021 /2021-03-21/A / H5N8
1920967	A/chicken/Germany-NW/AI03148/2021	2021-03-20	H5N8	1920967/A/chicken/Germany-NW/AI03148/2021/2021-03-20/A / H5N8
1920975	A/domestic duck/Germany-NI/AI03088/2021	2021-03-18	H5N8	1920975/A/domestic duck/Germany-NI/AI03088/2021 /2021-03-18/A / H5N8
1920983	A/chicken/Germany-NW/AI03154/2021	2021-03-20	H5N8	1920983/A/chicken/Germany-NW/AI03154/2021/2021-03-20/A / H5N8
1920991	A/domestic goose/Germany-NI/AI03142/2021	2021-03-20	H5N8	1920991/A/domestic goose/Germany-NI/AI03142/2021/2021-03-20/A / H5N8
1921007	A/turkey/Germany-NI/AI02393/2021	2021-03-08	H5N8	1921007/A/turkey/Germany-NI/AI02393/2021/2021-03-08/A / H5N8
1921015	A/domestic goose/Germany-NI/AI02980/2021	2021-03-16	H5N8	1921015/A/domestic goose/Germany-NI/AI02980/2021/2021-03-16/A / H5N8
1921023	A/chicken/Germany-BY/AI02064/2021	2021-03-01	H5N8	1921023/A/chicken/Germany-BY/AI02064/2021/2021-03-01/A / H5N8
1921031	A/turkey/Germany-NI/AI01488/2021	2021-02-21	H5N8	1921031/A/turkey/Germany-NI/AI01488/2021/2021-02-21/A / H5N8
1921039	A/turkey/Germany-NI/AI01483/2021	2021-02-20	H5N8	1921039/A/turkey/Germany-NI/AI01483/2021/2021-02-20/A / H5N8
1921047	A/turkey/Germany-NI/AI04455/2021	2021-05-05	H5N1	1921047/A/turkey/Germany-NI/AI04455/2021/2021-05-05/A / H5N1
1921055	A/barnacle goose/Germany-NI/AI03914/2021	2021-04-08	H5N1	1921055/A/barnacle goose/Germany-NI/AI03914/2021/2021-04-08/A / H5N1
1921063	A/chicken/Germany-BY/AI02060/2021	2021-03-01	H5N8	1921063/A/chicken/Germany-BY/AI02060/2021 /2021-03-01/A / H5N8
1921071	A/chicken/Germany-MV/AI01407/2021	2021-02-12	H5N8	1921071/A/chicken/Germany-MV/AI01407/2021/2021-02-12/A / H5N8
1921079	A/oystercatcher/Germany-NI/AI05047/2021	2021-07-17	H5N1	1921079/A/oystercatcher/Germany-NI/AI05047/2021/2021-07-17/A / H5N1
1921087	A/swan/Germany-NI/AI05045/2021	2021-07-20	H5N8	1921087/A/swan/Germany-NI/AI05045/2021/2021-07-20/A / H5N8
1921103	A/chicken/Germany-TH/AI03512/2021	2021-03-23	H5N8	1921103/A/chicken/Germany-TH/AI03512/2021/2021-03-23/A / H5N8
1921111	A/chicken/Germany-BW/AI03554/2021	2021-03-24	H5N8	1921111/A/chicken/Germany-BW/AI03554/2021/2021-03-24/A / H5N8
1921119	A/chicken/Germany-BW/AI03634/2021	2021-03-29	H5N8	1921119/A/chicken/Germany-BW/AI03634/2021/2021-03-29/A / H5N8
1921127	A/chicken/Germany-NW/AI03705/2021	2021-03-31	H5N8	1921127/A/chicken/Germany-NW/AI03705/2021 /2021-03-31/A / H5N8
1921135	A/barnacle goose/Germany-NI/AI03980/2021	2021-04-14	H5N1	1921135/A/barnacle goose/Germany-NI/AI03980/2021/2021-04-14/A / H5N1
1921143	A/turkey/Germany-NI/AI04373/2021	2021-04-27	H5N1	1921143/A/turkey/Germany-NI/AI04373/2021/2021-04-27/A / H5N1
1921151	A/turkey/Germany-NI/AI04425/2021	2021-05-03	H5N1	1921151/A/turkey/Germany-NI/AI04425/2021/2021-05-03/A / H5N1
1921159	A/buzzard/Germany-NI/AI04429/2021	2021-04-28	H5N1	1921159/A/buzzard/Germany-NI/AI04429/2021/2021-04-28/A / H5N1
1921676	A/goose/Czech Republic/18520-1/2021	2021-09-27	H5N1	1921676/A/goose/Czech Republic/18520-1/2021/2021-09-27/A / H5N1
1921684	A/duck/Czech Republic/18520-2/2021	2021-09-27	H5N1	1921684/A/duck/Czech Republic/18520-2/2021/2021-09-27/A / H5N1
1922301	A/turkey/Germany-BB/AI00868/2021	2021-01-22	H5N8	1922301/A/turkey/Germany-BB/AI00868/2021/2021-01-22/A / H5N8
1922302	A/turkey/Germany-BB/AI00868/2021	2021-01-22	H5N8	1922302/A/turkey/Germany-BB/AI00868/2021/2021-01-22/A / H5N8
1922850	A/barnacle_goose/Denmark/17572-1.01/2021-03-01	2021-03-01	H5N1	1922850/A/barnacle_goose/Denmark/17572-1.01/2021-03-01/2021-03-01/A / H5N1
1922921	A/duck/Saratov/29-02V/2021	2021-09-30	H5N1	1922921/A/duck/Saratov/29-02V/2021/2021-09-30/A / H5N1
1922929	A/duck/Saratov/29-03V/2021	2021-09-30	H5N1	1922929/A/duck/Saratov/29-03V/2021/2021-09-30/A / H5N1
1922937	A/duck/Saratov/29-04V/2021	2021-09-30	H5N1	1922937/A/duck/Saratov/29-04V/2021/2021-09-30/A / H5N1
1922945	A/chicken/Saratov/29-06V/2021	2021-09-30	H5N1	1922945/A/chicken/Saratov/29-06V/2021/2021-09-30/A / H5N1
1922953	A/chicken/Saratov/29-07V/2021	2021-09-30	H5N1	1922953/A/chicken/Saratov/29-07V/2021/2021-09-30/A / H5N1
1922961	A/duck/Saratov/29-08V/2021	2021-09-30	H5N1	1922961/A/duck/Saratov/29-08V/2021/2021-09-30/A / H5N1
1922969	A/duck/Saratov/29-11V/2021	2021-09-30	H5N1	1922969/A/duck/Saratov/29-11V/2021/2021-09-30/A / H5N1
1924130	A/great_skua/Scotland/B07779/2021	2021-07-29	H5N1	1924130/A/great_skua/Scotland/B07779/2021/2021-07-29/A / H5N1
1924136	A/great_skua/Scotland/041672/2021	2021-07-20	H5N1	1924136/A/great_skua/Scotland/041672/2021/2021-07-20/A / H5N1
1925379	A/great_skua/Scotland/042505/2021	2021-07-22	H5N1	1925379/A/great_skua/Scotland/042505/2021/2021-07-22/A / H5N1
1942308	A/Aalopochen_Aegyptiaca/Belgium/2928_002/2021	2021-02-28	H5N8	1942308/A/Aalopochen_Aegyptiaca/Belgium/2928_002/2021/2021-02-28/A / H5N8
1942332	A/Gallus_gallus/Belgium/5107_002/2021?????????????	2021-04-09	H5N8	1942332/A/Gallus_gallus/Belgium/5107_002/2021?????????????/2021-04-09/A / H5N8
1942340	A/Branta_canadensis/Belgium/500/2021	2021-01-11	H5N8	1942340/A/Branta_canadensis/Belgium/500/2021/2021-01-11/A / H5N8
1942348	A/Anas_platyrhynchos domestica/Belgium/5517/2021	2021-04-20	H5N8	1942348/A/Anas_platyrhynchos domestica/Belgium/5517/2021/2021-04-20/A / H5N8
1942393	A/Anas_platyrhynchos/Belgium/10413_0003/2020	2020-10-04	H5N2	1942393/A/Anas_platyrhynchos/Belgium/10413_0003/2020/2020-10-04/A / H5N2
1942401	A/Pica_pica/Belgium/12100_005/2020	2020-11-13	H5N8	1942401/A/Pica_pica/Belgium/12100_005/2020/2020-11-13/A / H5N8
1942409	A/Podiceps_cristatus/Belgium/12659_0015/2020	2020-11-24	H5N8	1942409/A/Podiceps_cristatus/Belgium/12659_0015/2020/2020-11-24/A / H5N8
1942417	A/Anser_brachyrhynchus/Belgium/13275_0009/2020	2020-12-03	H5N8	1942417/A/Anser_brachyrhynchus/Belgium/13275_0009/2020/2020-12-03/A / H5N8
1942900	A/Anser_Brachyrhynchus_Anser_Anser/Belgium/13846/2020	2020-12-03	H5N8	1942900/A/Anser_Brachyrhynchus_Anser_Anser/Belgium/13846/2020/2020-12-03/A / H5N8
1942913	A/Anser_brachyrhynchus/Belgium/151/2020	2020-12-26	H5N8	1942913/A/Anser_brachyrhynchus/Belgium/151/2020/2020-12-26/A / H5N8
1942977	A/Columba_palumbus/Belgium/2928_004/2021	2021-03-01	H5N8	1942977/A/Columba_palumbus/Belgium/2928_004/2021/2021-03-01/A / H5N8
1942985	A/Garrulus_glandarius/Belgium/2928_003/2021	2021-03-01	H5N8	1942985/A/Garrulus_glandarius/Belgium/2928_003/2021/2021-03-01/A / H5N8
1942993	A/Gallus_gallus/Belgium/7578_001/2021	2021-06-04	H5N8	1942993/A/Gallus_gallus/Belgium/7578_001/2021/2021-06-04/A / H5N8
1943001	A/Gallus_gallus/Belgium/9247/2021	2021-07-12	H5N8	1943001/A/Gallus_gallus/Belgium/9247/2021/2021-07-12/A / H5N8
1943009	A/Gallus_gallus/Belgium/11644/2021	2021-09-09	H5N8	1943009/A/Gallus_gallus/Belgium/11644/2021/2021-09-09/A / H5N8
1945361	A/Eagle_owl/Estonia/TA2122239_21VIR10433-10/2021	2021-09-19	H5N8	1945361/A/Eagle_owl/Estonia/TA2122239_21VIR10433-10/2021/2021-09-19/A / H5N8
1945377	A/white-tailed_eagle/Estonia/TA2111864-2_21VIR7512-6/2021	2021-05-16	H5N1	1945377/A/white-tailed_eagle/Estonia/TA2111864-2_21VIR7512-6/2021/2021-05-16/A / H5N1
1945385	A/gull/Estonia/TA2113284-4_21VIR7512-8/2021	2021-06-02	H5N1	1945385/A/gull/Estonia/TA2113284-4_21VIR7512-8/2021/2021-06-02/A / H5N1
1945393	A/mute_swan/Estonia/TA2106111-2_21VIR7512-1/2021	2021-03-02	H5N8	1945393/A/mute_swan/Estonia/TA2106111-2_21VIR7512-1/2021/2021-03-02/A / H5N8
1945401	A/mute_swan/Estonia/TA2106241_21VIR7512-2/2021	2021-03-02	H5N8	1945401/A/mute_swan/Estonia/TA2106241_21VIR7512-2/2021/2021-03-02/A / H5N8
1945409	A/mute_swan/Estonia/TA2106419-1_21VIR7512-3/2021	2021-03-04	H5N8	1945409/A/mute_swan/Estonia/TA2106419-1_21VIR7512-3/2021/2021-03-04/A / H5N8
1945417	A/mute_swan/Estonia/TA2106615_21VIR7512-4/2021	2021-03-04	H5N8	1945417/A/mute_swan/Estonia/TA2106615_21VIR7512-4/2021/2021-03-04/A / H5N8
1945425	A/mute_swan/Estonia/TA2108545-1_21VIR7512-5/2021	2021-03-26	H5N8	1945425/A/mute_swan/Estonia/TA2108545-1_21VIR7512-5/2021/2021-03-26/A / H5N8
1945433	A/guinea_fowl/Estonia/TA2104719_21VIR7512-9/2021	2021-02-18	H5N8	1945433/A/guinea_fowl/Estonia/TA2104719_21VIR7512-9/2021/2021-02-18/A / H5N8
1945441	A/white-tailed_eagle/Finland/6984_21VIR7689-10/2021	2021-06-01	H5N1	1945441/A/white-tailed_eagle/Finland/6984_21VIR7689-10/2021/2021-06-01/A / H5N1
1945449	A/white-tailed_eagle/Finland/9257_21VIR7689-11/2021	2021-07-01	H5N8	1945449/A/white-tailed_eagle/Finland/9257_21VIR7689-11/2021/2021-07-01/A / H5N8
1945457	A/golden_eagle/Finland/9378_21VIR7689-12/2021	2021-07-01	H5N1	1945457/A/golden_eagle/Finland/9378_21VIR7689-12/2021/2021-07-01/A / H5N1
1945465	A/European_herring_gull/Finland/9722_21VIR7689-13/2021	2021-08-01	H5N1	1945465/A/European_herring_gull/Finland/9722_21VIR7689-13/2021/2021-08-01/A / H5N1
1945473	A/whooper_swan/Finland/9906_21VIR7689-14/2021	2021-08-01	H5N8	1945473/A/whooper_swan/Finland/9906_21VIR7689-14/2021/2021-08-01/A / H5N8
1945481	A/Eurasian_eagle-owl/Finland/10617_21VIR7689-15/2021	2021-08-01	H5N1	1945481/A/Eurasian_eagle-owl/Finland/10617_21VIR7689-15/2021/2021-08-01/A / H5N1
1945489	A/pheasant/Finland/499_21VIR7689-1/2021	2021-01-01	H5N8	1945489/A/pheasant/Finland/499_21VIR7689-1/2021/2021-01-01/A / H5N8
1945497	A/mute_swan/Finland/1325_21VIR7689-2/2021	2021-01-01	H5N8	1945497/A/mute_swan/Finland/1325_21VIR7689-2/2021/2021-01-01/A / H5N8
1945505	A/pheasant/Finland/1589_21VIR7689-3/2021	2021-02-01	H5N8	1945505/A/pheasant/Finland/1589_21VIR7689-3/2021/2021-02-01/A / H5N8
1945518	A/barnacle_goose/Finland/6247_21VIR7689-6/2021	2021-05-01	H5N1	1945518/A/barnacle_goose/Finland/6247_21VIR7689-6/2021/2021-05-01/A / H5N1
1945526	A/barnacle_goose/Finland//6378_21VIR7689-7/2021	2021-05-01	H5N1	1945526/A/barnacle_goose/Finland//6378_21VIR7689-7/2021/2021-05-01/A / H5N1
1945534	A/barnacle_goose/Finland/6955_21VIR7689-9/2021	2021-06-01	H5N1	1945534/A/barnacle_goose/Finland/6955_21VIR7689-9/2021/2021-06-01/A / H5N1
1945542	A/greylag_goose/Norway/V294_21VIR7634-1/2021	2021-06-14	H5N8	1945542/A/greylag_goose/Norway/V294_21VIR7634-1/2021/2021-06-14/A / H5N8
1945550	A/mute_swan/Norway/FU452_21VIR7634-2/2021	2021-06-21	H5N8	1945550/A/mute_swan/Norway/FU452_21VIR7634-2/2021/2021-06-21/A / H5N8
1945558	A/common_eider/Norway/FU453_21VIR7634-3/2021	2021-06-23	H5N8	1945558/A/common_eider/Norway/FU453_21VIR7634-3/2021/2021-06-23/A / H5N8
1945566	A/common_eider/Norway/FU458_21VIR7634-4/2021	2021-07-01	H5N8	1945566/A/common_eider/Norway/FU458_21VIR7634-4/2021/2021-07-01/A / H5N8
1946719	A/duck/Italy/21VIR8022-1/2021	2021-09-23	H5N3	1946719/A/duck/Italy/21VIR8022-1/2021/2021-09-23/A / H5N3
1947267	A/mallard/Italy/21VIR6957-6/2021	2021-08-20	H5N1	1947267/A/mallard/Italy/21VIR6957-6/2021/2021-08-20/A / H5N1
1947275	A/duck/Italy/21VIR8024-1/2021	2021-09-23	H5N3	1947275/A/duck/Italy/21VIR8024-1/2021/2021-09-23/A / H5N3
1947283	A/duck/Italy/21VIR8024-3/2021	2021-09-23	H5N3	1947283/A/duck/Italy/21VIR8024-3/2021/2021-09-23/A / H5N3
1947291	A/duck/Italy/21VIR8024-4/2021	2021-09-23	H5N3	1947291/A/duck/Italy/21VIR8024-4/2021/2021-09-23/A / H5N3
1956644	A/chicken/Netherlands/20016597-026030/2020	2020-10-28	H5N8	1956644/A/chicken/Netherlands/20016597-026030/2020/2020-10-28/A / H5N8
1966299	A/Gallus_gallus/Belgium/11372_0001/2021	2021-08-31	H5N8	1966299/A/Gallus_gallus/Belgium/11372_0001/2021/2021-08-31/A / H5N8
1986623	A/harbour_seal/Denmark/521-2/2021-09-15(H5N8)	2021-09-15	H5N8	1986623/A/harbour_seal/Denmark/521-2/2021-09-15(H5N8)/2021-09-15/A / H5N8
1987732	A/mute swan/Czech Republic/4099/2021	2021-02-24	H5N5	1987732/A/mute swan/Czech Republic/4099/2021/2021-02-24/A / H5N5
2010536	A/greylag goose/Germany-SH/AI02191/2020	2020-10-31	H5N8	2010536/A/greylag goose/Germany-SH/AI02191/2020/2020-10-31/A / H5N8
2011623	A/barnacle/goose_Denmark/19027-1.02/2021-04-18	2021-04-18	H5N1	2011623/A/barnacle/goose_Denmark/19027-1.02/2021-04-18/2021-04-18/A / H5N1
2015060	A/European_herring_gull/Denmark/19968-1.02/2021-05-14	2021-05-14	H5N1	2015060/A/European_herring_gull/Denmark/19968-1.02/2021-05-14/2021-05-14/A / H5N1
2021963	A/chicken/Kosovo/278_22VIR3124-1/2021	2021-09-29	H5N8	2021963/A/chicken/Kosovo/278_22VIR3124-1/2021/2021-09-29/A / H5N8
2022074	A/chicken/Kosovo/126_22VIR3124-18/2021	2021-06-14	H5N8	2022074/A/chicken/Kosovo/126_22VIR3124-18/2021/2021-06-14/A / H5N8
2028313	A/duck/Czech Republic/5361/2021	2021-03-18	H5N8	2028313/A/duck/Czech Republic/5361/2021/2021-03-18/A / H5N8
2028321	A/duck/Czech Republic/5467/2021	2021-03-19	H5N8	2028321/A/duck/Czech Republic/5467/2021 /2021-03-19/A / H5N8
2028329	A/duck/Czech Republic/6017/2021	2021-03-26	H5N8	2028329/ A/duck/Czech Republic/6017/2021 /2021-03-26/A / H5N8

## Sheet: Sweden-PA
DNA Accession no.	Isolate name	Collection date	Type	ID-Pylogenetic tree
1813829	A/Turkey/Sweden/SVA201114SZ0001/20KN303106/2020	2020-11-13	H5N8	1813829/A/Turkey/Sweden/SVA201114SZ0001/20KN303106/2020/2020-11-13/A / H5N8
1814726	A/Peregrine falcon/Sweden/SVA201117SZ0467/20KN003345/2020	2020-11-10	H5N8	1814726/A/Peregrine falcon/Sweden/SVA201117SZ0467/20KN003345/2020/2020-11-10/A / H5N8
1814734	A/barnacle goose/Sweden/SVA201117SZ0468/KN003355/2020	2020-11-12	H5N8	1814734/A/barnacle goose/Sweden/SVA201117SZ0468/KN003355/2020/2020-11-12/A / H5N8
1838630	A/barnacle goose/Sweden/SVA201125SZ0472/KN003488/2020	2020-11-15	H5N8	1838630/A/barnacle goose/Sweden/SVA201125SZ0472/KN003488/2020/2020-11-15/A / H5N8
1838811	A/barnacle goose/Sweden/SVA201201SZ0353/KN003624/2020	2020-11-25	H5N5	1838811/A/barnacle goose/Sweden/SVA201201SZ0353/KN003624/2020/2020-11-25/A / H5N5
1841842	A/Chicken/Sweden/SVA201221SZ0027/KN342632-IP2/2020	2020-12-21	H5N8	1841842/A/Chicken/Sweden/SVA201221SZ0027/KN342632-IP2/2020/2020-12-21/A / H5N8
1841850	A/barnacle goose/Sweden/SVA201215SZ0368/KN003768/2020	2020-12-09	H5N8	1841850/A/barnacle goose/Sweden/SVA201215SZ0368/KN003768/2020/2020-12-09/A / H5N8
1841858	A/barnacle goose/Sweden/SVA201221SZ0154/KN003828/2020	2020-12-15	H5N8	1841858/A/barnacle goose/Sweden/SVA201221SZ0154/KN003828/2020/2020-12-15/A / H5N8
1841866	A/Chicken/Sweden/SVA210102SZ0002/KN000002-IP1/2021	2021-01-02	H5N8	1841866/A/Chicken/Sweden/SVA210102SZ0002/KN000002-IP1/2021/2021-01-02/A / H5N8
1841898	A/Chicken/Sweden/SVA210111SZ0065/KN005298-IP1/2021	2021-01-10	H5N8	1841898/A/Chicken/Sweden/SVA210111SZ0065/KN005298-IP1/2021/2021-01-10/A / H5N8
1841906	A/Turkey/Sweden/SVA210114SZ0001/KN009555-IP2/2021	2021-01-13	H5N8	1841906/A/Turkey/Sweden/SVA210114SZ0001/KN009555-IP2/2021/2021-01-13/A / H5N8
1843401	A/Chicken/Sweden/SVA210121SZ0033/KN000273-IP3/2021	2021-01-20	H5N5	1843401/A/Chicken/Sweden/SVA210121SZ0033/KN000273-IP3/2021/2021-01-20/A / H5N5
1843409	A/Chicken/Sweden/SVA210117SZ0004/KN011326-IP3/2021	2021-01-16	H5N5	1843409/A/Chicken/Sweden/SVA210117SZ0004/KN011326-IP3/2021/2021-01-16/A / H5N5
1848326	A/Turkey/Sweden/SVA210214SZ0002/KN035667-IP5/2021	2021-02-13	H5N8	1848326/A/Turkey/Sweden/SVA210214SZ0002/KN035667-IP5/2021/2021-02-13/A / H5N8
1848334	A/Chicken/Sweden/SVA210217SZ0001/KN001190-IP6/2021	2021-02-16	H5N8	1848334/A/Chicken/Sweden/SVA210217SZ0001/KN001190-IP6/2021/2021-02-16/A / H5N8
1848358	A/black-headed gull/Sweden/SVA210216SZ0398/KN000437/2021	2021-02-07	H5N8	1848358/A/black-headed gull/Sweden/SVA210216SZ0398/KN000437/2021/2021-02-07/A / H5N8
1848366	A/Greylag goose/Sweden/SVA210209SZ0422/KN000346/2021	2021-02-03	H5N8	1848366/A/Greylag goose/Sweden/SVA210209SZ0422/KN000346/2021/2021-02-03/A / H5N8
1848374	A/Canada goose/Sweden/SVA210209SZ0420/KN000345/2021	2021-02-07	H5N8	1848374/A/Canada goose/Sweden/SVA210209SZ0420/KN000345/2021/2021-02-07/A / H5N8
1848383	A/barnacle goose/Sweden/SVA210202SZ0453/KN000276/2021	2021-02-01	H5N8	1848383/A/barnacle goose/Sweden/SVA210202SZ0453/KN000276/2021/2021-02-01/A / H5N8
1848391	A/barnacle goose/Sweden/SVA210126SZ0462/KN000202/2021	2021-01-22	H5N8	1848391/A/barnacle goose/Sweden/SVA210126SZ0462/KN000202/2021/2021-01-22/A / H5N8
1848399	A/Turkey/Sweden/SVA201118SZ0002/KN305633-IP1/2020	2020-11-17	H5N8	1848399/A/Turkey/Sweden/SVA201118SZ0002/KN305633-IP1/2020/2020-11-17/A / H5N8
1848408	A/Common buzzard/Sweden/SVA210212SZ0284/KN000390/2021	2021-02-11	H5N8	1848408/A/Common buzzard/Sweden/SVA210212SZ0284/KN000390/2021/2021-02-11/A / H5N8
1850178	A/Chicken/Sweden/SVA210226SZ0168/KN048380-IP9/2021	2021-02-24	H5N5	1850178/A/Chicken/Sweden/SVA210226SZ0168/KN048380-IP9/2021/2021-02-24/A / H5N5
1850294	A/Chicken/Sweden/SVA210301SZ0001/KN049780-IP10/2021	2021-02-28	H5N8	1850294/A/Chicken/Sweden/SVA210301SZ0001/KN049780-IP10/2021/2021-02-28/A / H5N8
1850318	A/goose/Sweden/SVA210301SZ0005/KN049802-IP11/2021	2021-02-27	H5N8	1850318/A/goose/Sweden/SVA210301SZ0005/KN049802-IP11/2021/2021-02-27/A / H5N8
1850326	A/Chicken/Sweden/SVA210302SZ0564/KN052345-IP12/2021	2021-03-02	H5N5	1850326/A/Chicken/Sweden/SVA210302SZ0564/KN052345-IP12/2021/2021-03-02/A / H5N5
1850342	A/common pheasant/Sweden/SVA210224SZ0005/KN000542-IP8/2021	2021-02-23	H5N8	1850342/A/common pheasant/Sweden/SVA210224SZ0005/KN000542-IP8/2021/2021-02-23/A / H5N8
1850350	A/northern goshawk/Sweden/SVA210224SZ0431/KN000626/2021	2021-02-24	H5N8	1850350/A/northern goshawk/Sweden/SVA210224SZ0431/KN000626/2021/2021-02-24/A / H5N8
1850358	A/northern goshawk/Sweden/SVA210224SZ0479/KN000627/2021	2021-02-22	H5N8	1850358/A/northern goshawk/Sweden/SVA210224SZ0479/KN000627/2021/2021-02-22/A / H5N8
1850366	A/common buzzard /Sweden/SVA210224SZ0485/KN000628/2021	2021-02-20	H5N8	1850366/A/common buzzard /Sweden/SVA210224SZ0485/KN000628/2021/2021-02-20/A / H5N8
1850398	A/northern goshawk/Sweden/SVA210225SZ0302/KN000664/2021	2021-02-21	H5N8	1850398/A/northern goshawk/Sweden/SVA210225SZ0302/KN000664/2021/2021-02-21/A / H5N8
1850406	A/barnacle_goose/Sweden/SVA210225SZ0307/KN000666/2021	2021-01-13	H5N8	1850406/A/barnacle_goose/Sweden/SVA210225SZ0307/KN000666/2021/2021-01-13/A / H5N8
1851863	A/Chicken/Sweden/SVA210308SZ0214/KN057720-IP13/2021	2021-03-08	H5N8	1851863/A/Chicken/Sweden/SVA210308SZ0214/KN057720-IP13/2021/2021-03-08/A / H5N8
1852941	A/Chichen/Sweden/SVA210313SZ0001/KN066654-IP15/2021	2021-03-13	H5N8	1852941/A/Chichen/Sweden/SVA210313SZ0001/KN066654-IP15/2021/2021-03-13/A / H5N8
1852949	A/Chicken/Sweden/SVA210313SZ0003/KN066666-IP16/2021	2021-03-13	H5N8	1852949/A/Chicken/Sweden/SVA210313SZ0003/KN066666-IP16/2021/2021-03-13/A / H5N8
1852957	A/Chicken/Sweden/SVA210314SZ0001/KN066672-IP17/2021	2021-03-14	H5N8	1852957/A/Chicken/Sweden/SVA210314SZ0001/KN066672-IP17/2021/2021-03-14/A / H5N8
1852965	A/Chicken/Sweden/SVA210314SZ0002/KN066679-IP18/2021	2021-03-14	H5N8	1852965/A/Chicken/Sweden/SVA210314SZ0002/KN066679-IP18/2021/2021-03-14/A / H5N8
1852973	A/Common peacock/Sweden/SVA210311SZ0002/KN001568-IP14/2021	2021-03-10	H5N5	1852973/A/Common peacock/Sweden/SVA210311SZ0002/KN001568-IP14/2021/2021-03-10/A / H5N5
1852981	A/Goose/Sweden/SVA210311SZ0003/KN0001570-IP14/2021	2021-03-10	H5N5	1852981/A/Goose/Sweden/SVA210311SZ0003/KN0001570-IP14/2021/2021-03-10/A / H5N5
1852989	A/Duck/Sweden/SVA210311SZ0004/KN0001570-IP14/2021	2021-03-10	H5N5	1852989/A/Duck/Sweden/SVA210311SZ0004/KN0001570-IP14/2021/2021-03-10/A / H5N5
1852997	A/Canada_goose/Sweden/SVA210302SZ0455/KN000714/SKsim/2021	2021-02-19	H5N8	1852997/A/Canada_goose/Sweden/SVA210302SZ0455/KN000714/SKsim/2021/2021-02-19/A / H5N8
1853005	A/Mute Swan/Sweden/SVA210302Z0465/KN000716/SOTR/2021	2021-03-01	H5N5	1853005/A/Mute Swan/Sweden/SVA210302Z0465/KN000716/SOTR/2021/2021-03-01/A / H5N5
1853045	A/Mute Swan/Sweden/SVA210304SZ0311/KN000739/VG/2021	2021-03-03	H5N8	1853045/A/Mute Swan/Sweden/SVA210304SZ0311/KN000739/VG/2021/2021-03-03/A / H5N8
1853053	A/Canade goose/Sweden/SVA210304SZ0320/KN000779/SK/2021	2021-02-21	H5N8	1853053/A/Canade goose/Sweden/SVA210304SZ0320/KN000779/SK/2021/2021-02-21/A / H5N8
1853090	A/Canada goose/Sweden/SVA210305SZ0255/KN000797/SK/2021	2021-02-28	H5N8	1853090/A/Canada goose/Sweden/SVA210305SZ0255/KN000797/SK/2021/2021-02-28/A / H5N8
1853098	A/Mute Swan/Sweden/SVA210303SZ0380/KN000800/St/2021	2021-03-02	H5N8	1853098/A/Mute Swan/Sweden/SVA210303SZ0380/KN000800/St/2021/2021-03-02/A / H5N8
1853107	A/northern goshawk/Sweden/SVA210303SZ0381/KN000801/JO/2021	2021-03-02	H5N8	1853107/A/northern goshawk/Sweden/SVA210303SZ0381/KN000801/JO/2021/2021-03-02/A / H5N8
1853123	A/Mute Swan/Sweden/SVA210303SZ0392/KN000806/Kal/2021	2021-02-26	H5N5	1853123/A/Mute Swan/Sweden/SVA210303SZ0392/KN000806/Kal/2021/2021-02-26/A / H5N5
1853941	A/Chicken/Sweden/SVA210323SZ001/KN001982-IP21/2021	2021-03-22	H5N5	1853941/A/Chicken/Sweden/SVA210323SZ001/KN001982-IP21/2021/2021-03-22/A / H5N5
1853967	A/Chiken/Sweden/SVA210321SZ0001/KN073551-IP20/2021	2021-03-21	H5N8	1853967/A/Chiken/Sweden/SVA210321SZ0001/KN073551-IP20/2021/2021-03-21/A / H5N8
1854075	A/western marsh harrier/Sweden/SVA210316SZ0486/KN001011/E/2021	2021-03-16	H5N8	1854075/A/western marsh harrier/Sweden/SVA210316SZ0486/KN001011/E/2021/2021-03-16/A / H5N8
1854091	A/northern goshawk/Sweden/SVA210316SZ0489/KN001044/M/2021	2021-03-15	H5N8	1854091/A/northern goshawk/Sweden/SVA210316SZ0489/KN001044/M/2021/2021-03-15/A / H5N8
1854099	A/northern goshawk/Sweden/SVA210316SZ0489/KN001045/M/2021	2021-03-15	H5N8	1854099/A/northern goshawk/Sweden/SVA210316SZ0489/KN001045/M/2021/2021-03-15/A / H5N8
1854107	A/common golden eye/Sweden/SVA210316SZ0489/KN001046/M/2021	2021-03-15	H5N5	1854107/A/common golden eye/Sweden/SVA210316SZ0489/KN001046/M/2021/2021-03-15/A / H5N5
1854230	A/northern goshawk/Sweden/SVA210318SZ0322/KN001092/M/2021	2021-02-19	H5N5	1854230/A/northern goshawk/Sweden/SVA210318SZ0322/KN001092/M/2021/2021-02-19/A / H5N5
1859636	A/Chicken/Sweden/SVA210420SZ0002/KN099429-IP22/2021	2021-04-20	H5N8	1859636/A/Chicken/Sweden/SVA210420SZ0002/KN099429-IP22/2021/2021-04-20/A / H5N8
1866608	A/common buzzard/Sweden/SVA210323SZ0426/KN001120/O-2021	2021-03-14	H5N8	1866608/A/common buzzard/Sweden/SVA210323SZ0426/KN001120/O-2021/2021-03-14/A / H5N8
1875196	A/Towny owel/Sweden/SVAU210406SZ0042/KN001362/M-2021	2021-04-06	H5N8	1875196/A/Towny owel/Sweden/SVAU210406SZ0042/KN001362/M-2021/2021-04-06/A / H5N8
1877838	A/White-Tailed Eagle/Sweden/SVA210528SZ0223/KN002027/AB-2021	2021-05-25	H5N1	1877838/A/White-Tailed Eagle/Sweden/SVA210528SZ0223/KN002027/AB-2021/2021-05-25/A / H5N1
1882775	A/common buzzard/Sweden/SVA210510SZ0206/FB001829/C-2021	2021-05-21	H5N8	1882775/A/common buzzard/Sweden/SVA210510SZ0206/FB001829/C-2021/2021-05-21/A / H5N8
1882783	A/barnacle goose/Sweden/SVA210511SZ0567/FB001840/M-2021	2021-05-11	H5N1	1882783/A/barnacle goose/Sweden/SVA210511SZ0567/FB001840/M-2021/2021-05-11/A / H5N1
1882943	A/European herring gull/Sweden/SVA210617SZ0354/FB002251/I-2021	2021-06-17	H5N8	1882943/A/European herring gull/Sweden/SVA210617SZ0354/FB002251/I-2021/2021-06-17/A / H5N8
1883278	A/common eider/Sweden/SVA210617SZ0354/FB002253/I-2021	2021-06-17	H5N8	1883278/A/common eider/Sweden/SVA210617SZ0354/FB002253/I-2021/2021-06-17/A / H5N8
1883286	A/peregrine falcon/Sweden/SVA210309SZ0403/FB000851/K-2021	2021-03-02	H5N4	1883286/A/peregrine falcon/Sweden/SVA210309SZ0403/FB000851/K-2021/2021-03-02/A / H5N4
1883378	A/common eider/Sweden/SVA210617SZ0354/FB002252/I-2021	2021-06-17	H5N8	1883378/A/common eider/Sweden/SVA210617SZ0354/FB002252/I-2021/2021-06-17/A / H5N8
1883382	A/barnacle goose/Sweden/SVA210423SZ0250/FB001648/M-2021	2021-01-19	H5N8	1883382/A/barnacle goose/Sweden/SVA210423SZ0250/FB001648/M-2021/2021-01-19/A / H5N8
1883392	A/barnacle goose/Sweden/SVA210423SZ0252/FB001647/M2021	2021-01-06	H5N8	1883392/A/barnacle goose/Sweden/SVA210423SZ0252/FB001647/M2021/2021-01-06/A / H5N8
1883815	A/barnacle goose/Sweden/SVA210210SZ0372/FB000374/M-2021	2021-02-01	H5N8	1883815/A/barnacle goose/Sweden/SVA210210SZ0372/FB000374/M-2021/2021-02-01/A / H5N8
1883831	A/whooper swan/Sweden/SVA210331SZ0441/FB0001325/W-2021	2021-03-29	H5N8	1883831/A/whooper swan/Sweden/SVA210331SZ0441/FB0001325/W-2021/2021-03-29/A / H5N8
1883842	A/Canada goose/Sweden/SVA210331SZ/FB001326/W-2021	2021-03-25	H5N8	1883842/A/Canada goose/Sweden/SVA210331SZ/FB001326/W-2021/2021-03-25/A / H5N8
1883847	A/Canada goose/Sweden/SVA210407SZ0510/FB001379/O-2021	2021-04-06	H5N8	1883847/A/Canada goose/Sweden/SVA210407SZ0510/FB001379/O-2021/2021-04-06/A / H5N8
1884008	A/common buzzard/Sweden/SVA210415SZ0338/FB001522/O-2021	2021-03-25	H5N8	1884008/A/common buzzard/Sweden/SVA210415SZ0338/FB001522/O-2021/2021-03-25/A / H5N8
1884024	A/whooper swan/Sweden/SVA210420SZ0485/FB0001581/W-2021	2021-04-15	H5N8	1884024/A/whooper swan/Sweden/SVA210420SZ0485/FB0001581/W-2021/2021-04-15/A / H5N8
1884059	A/common buzzard/Sweden/SVA210505SZ0374/FB0001789/M-2021	2021-04-04	H5N8	1884059/A/common buzzard/Sweden/SVA210505SZ0374/FB0001789/M-2021/2021-04-04/A / H5N8
1884067	A/whooper swan/Sweden/SVA2100329SZ0210/FB0001277/H-2021	2021-07-06	H5N5	1884067/A/whooper swan/Sweden/SVA2100329SZ0210/FB0001277/H-2021/2021-07-06/A / H5N5
1884818	A/Canada Goose/Sweden/SVA210330SZ0426/FB001307/E-2021	2021-03-24	H5N8	1884818/A/Canada Goose/Sweden/SVA210330SZ0426/FB001307/E-2021/2021-03-24/A / H5N8
1884826	A/Mute Swan/Sweden/SVA210330SZ0417/FB001305/D-2021	2021-03-30	H5N5	1884826/A/Mute Swan/Sweden/SVA210330SZ0417/FB001305/D-2021/2021-03-30/A / H5N5
1884839	A/peregrine falcon/Sweden/SVA210325SZ0348/FP001210/H-2021	2021-03-05	H5N4	1884839/A/peregrine falcon/Sweden/SVA210325SZ0348/FP001210/H-2021/2021-03-05/A / H5N4
1884847	A/Greylag goose/Sweden/SVA210324SZ0403/FB001169/N-2021	2021-03-03	H5N8	1884847/A/Greylag goose/Sweden/SVA210324SZ0403/FB001169/N-2021/2021-03-03/A / H5N8
1884855	A/common buzzard/Sweden/SVA10324SZ0359/FB001163/M-2021	2021-03-17	H5N8	1884855/A/common buzzard/Sweden/SVA10324SZ0359/FB001163/M-2021/2021-03-17/A / H5N8
1884863	A/common buzzard/Sweden/SVA210323SZ0426/FB001120/O-2021	2021-03-14	H5N8	1884863/A/common buzzard/Sweden/SVA210323SZ0426/FB001120/O-2021/2021-03-14/A / H5N8
1884872	A/whooper swan/Sweden/SVA210318SZ0304/FB0001089/M-2021	2021-03-10	H5N8	1884872/A/whooper swan/Sweden/SVA210318SZ0304/FB0001089/M-2021/2021-03-10/A / H5N8
1884905	A/common eider/Sweden/SVA210729SZ0320/FB002613/I-2021	2021-07-19	H5N8	1884905/A/common eider/Sweden/SVA210729SZ0320/FB002613/I-2021/2021-07-19/A / H5N8
1884913	A/common eider/Sweden/SVA210729SZ0323/FB002615/I-2021	2021-07-19	H5N8	1884913/A/common eider/Sweden/SVA210729SZ0323/FB002615/I-2021/2021-07-19/A / H5N8
1889184	A/Mallard/Sweden/SVA210827SZ0252/KN002973/D-2021	2021-08-26	H5N8	1889184/A/Mallard/Sweden/SVA210827SZ0252/KN002973/D-2021/2021-08-26/A / H5N8
1889192	A/Mallard/Sweden/SVA210827SZ0252/KN002974/D-2021	2021-08-26	H5N8	1889192/A/Mallard/Sweden/SVA210827SZ0252/KN002974/D-2021/2021-08-26/A / H5N8
1918756	A/common pheasant /Sweden/SVA210923SZ0341/KN000365/M-2021-H5N1	2021-09-22	H5N1	1918756/A/common pheasant /Sweden/SVA210923SZ0341/KN000365/M-2021-H5N1/2021-09-22/A / H5N1
1918764	A/common pheasant /Sweden/SVA210923SZ0341/KN000366/M-2021	2021-09-22	H5N1	1918764/A/common pheasant /Sweden/SVA210923SZ0341/KN000366/M-2021/2021-09-22/A / H5N1

## Sheet: Gisaid-HA
DNA Accession no.	Isolate name	Collection date	Type	ID-Pylogenetic tree
1806859	A/mute swan/Netherlands/20015931-001/2020	2020-10-17	H5N8	1806859/A/mute swan/Netherlands/20015931-001/2020/2020-10-17/A / H5N8
1807231	A/chicken/Netherlands/20016597-026030/2020	2020-10-28	H5N8	1807231/A/chicken/Netherlands/20016597-026030/2020/2020-10-28/A / H5N8
1807243	A/Eurasian Wigeon/Netherlands/1/2020	2020-10-16	H5N1	1807243/A/Eurasian Wigeon/Netherlands/1/2020/2020-10-16/A / H5N1
1807251	A/Eurasian Wigeon/Netherlands/4/2020	2020-10-16	H5N1	1807251/A/Eurasian Wigeon/Netherlands/4/2020/2020-10-16/A / H5N1
1807259	A/Eurasian Wigeon/Netherlands/5/2020	2020-10-16	H5N1	1807259/A/Eurasian Wigeon/Netherlands/5/2020/2020-10-16/A / H5N1
1807267	A/Eurasian Wigeon/Netherlands/7/2020	2020-10-16	H5N8	1807267/A/Eurasian Wigeon/Netherlands/7/2020/2020-10-16/A / H5N8
1811564	A/buzzard/Germany-MV/AI02166/2020	2020-10-29	H5N5	1811564/A/buzzard/Germany-MV/AI02166/2020/2020-10-29/A / H5N5
1811572	A/barnacle goose/Germany-SH/AI02167/2020	2020-10-28	H5N8	1811572/A/barnacle goose/Germany-SH/AI02167/2020/2020-10-28/A / H5N8
1811636	A/chicken/Netherlands/20017138-016020/2020	2020-11-04	H5N8	1811636/A/chicken/Netherlands/20017138-016020/2020/2020-11-04/A / H5N8
1811657	A/chicken/Russian_Federation/Omsk/1680-10/2020	2020-10-02	H5N5	1811657/A/chicken/Russian_Federation/Omsk/1680-10/2020/2020-10-02/A / H5N5
1811671	A/goose/Russian_Federation/Omsk/1680-6/2020	2020-10-02	H5N5	1811671/A/goose/Russian_Federation/Omsk/1680-6/2020/2020-10-02/A / H5N5
1811700	A/chicken/England/030720/2020	2020-11-02	H5N8	1811700/A/chicken/England/030720/2020/2020-11-02/A / H5N8
1812367	A/greylag goose/Netherlands/20016582-004/2020	2020-10-28	H5N1	1812367/A/greylag goose/Netherlands/20016582-004/2020/2020-10-28/A / H5N1
1812375	A/eurasian teal/Netherlands/20016896-013/2020	2020-11-02	H5N1	1812375/A/eurasian teal/Netherlands/20016896-013/2020/2020-11-02/A / H5N1
1812383	A/eurasian curlew/Netherlands/20016890-001/2020	2020-11-01	H5N1	1812383/A/eurasian curlew/Netherlands/20016890-001/2020/2020-11-01/A / H5N1
1812391	A/barnacle goose/Netherlands/20016935-002/2020	2020-11-01	H5N8	1812391/A/barnacle goose/Netherlands/20016935-002/2020/2020-11-01/A / H5N8
1812399	A/greylag goose/Netherlands/20016879-001/2020	2020-11-01	H5N8	1812399/A/greylag goose/Netherlands/20016879-001/2020/2020-11-01/A / H5N8
1812407	A/chicken/Netherlands/20017460-011015/2020	2020-11-09	H5N8	1812407/A/chicken/Netherlands/20017460-011015/2020/2020-11-09/A / H5N8
1812965	A/chicken/Netherlands/20016978-001/2020	2020-11-02	H5N8	1812965/A/chicken/Netherlands/20016978-001/2020/2020-11-02/A / H5N8
1813021	A/greater white-fronted goose/Netherlands/20017403-004/2020	2020-11-07	H5N5	1813021/A/greater white-fronted goose/Netherlands/20017403-004/2020/2020-11-07/A / H5N5
1813077	A/chicken/Netherlands/20017639-001/2020	2020-11-10	H5N8	1813077/A/chicken/Netherlands/20017639-001/2020/2020-11-10/A / H5N8
1813085	A/chicken/Netherlands/20017694-004/2020	2020-11-11	H5N8	1813085/A/chicken/Netherlands/20017694-004/2020/2020-11-11/A / H5N8
1813101	A/duck/Netherlands/20017868-016020/2020	2020-11-13	H5N8	1813101/A/duck/Netherlands/20017868-016020/2020/2020-11-13/A / H5N8
1813730	A/Cygnus_olor/Belgium/11956_001/2020 (H5N8)	2020-11-04	H5N8	1813730/A/Cygnus_olor/Belgium/11956_001/2020 (H5N8)/2020-11-04/A / H5N8
1813749	A/peregrine falcon/Denmark/13776-1/2020-10-30(H5N5)	2020-10-30	H5N5	1813749/A/peregrine falcon/Denmark/13776-1/2020-10-30(H5N5)/2020-10-30/A / H5N5
1813753	A/barnacle goose/Denmark/14138-1/2020-11-04(H5N8)	2020-11-04	H5N8	1813753/A/barnacle goose/Denmark/14138-1/2020-11-04(H5N8)/2020-11-04/A / H5N8
1813830	A/Turkey/Sweden/SVA201114SZ0001/20KN303106/2020	2020-11-13	H5N8	1813830/A/Turkey/Sweden/SVA201114SZ0001/20KN303106/2020/2020-11-13/A / H5N8
1813963	A/greylag goose/Netherlands/20016414-001/2020	2020-10-26	H5N8	1813963/A/greylag goose/Netherlands/20016414-001/2020/2020-10-26/A / H5N8
1813971	A/greylag goose/Netherlands/20016494-001/2020	2020-10-27	H5N8	1813971/A/greylag goose/Netherlands/20016494-001/2020/2020-10-27/A / H5N8
1813979	A/chicken/Netherlands/20018496-006010/2020	2020-11-20	H5N8	1813979/A/chicken/Netherlands/20018496-006010/2020/2020-11-20/A / H5N8
1813987	A/chicken/Netherlands/20018523-001005/2020	2020-11-21	H5N8	1813987/A/chicken/Netherlands/20018523-001005/2020/2020-11-21/A / H5N8
1814606	A/mallard/Italy/20VIR7139-73/2020	2020-11-14	H5N8	1814606/A/mallard/Italy/20VIR7139-73/2020/2020-11-14/A / H5N8
1814627	A/Gallus_gallus/Belgium/12168_002/2020	2020-11-18	H5N5	1814627/A/Gallus_gallus/Belgium/12168_002/2020/2020-11-18/A / H5N5
1814660	A/chicken/Poland/448/2020	2020-11-24	H5N8	1814660/A/chicken/Poland/448/2020/2020-11-24/A / H5N8
1814675	A/Anser_albifrons/Belgium/11956_005/2020	2020-11-07	H5N8	1814675/A/Anser_albifrons/Belgium/11956_005/2020/2020-11-07/A / H5N8
1814694	A/Numenius_arquata/Belgium/11956_003/2020	2020-11-07	H5N8	1814694/A/Numenius_arquata/Belgium/11956_003/2020/2020-11-07/A / H5N8
1814711	A/turkey/Croatia/104/2020	2020-11-17	H5N8	1814711/A/turkey/Croatia/104/2020/2020-11-17/A / H5N8
1814719	A/chicken/France/20P016448/2020	2020-11-10	H5N8	1814719/A/chicken/France/20P016448/2020/2020-11-10/A / H5N8
1814727	A/Peregrine falcon/Sweden/SVA201117SZ0467/20KN003345/2020	2020-11-10	H5N8	1814727/A/Peregrine falcon/Sweden/SVA201117SZ0467/20KN003345/2020/2020-11-10/A / H5N8
1814735	A/barnacle goose/Sweden/SVA201117SZ0468/KN003355/2020	2020-11-12	H5N8	1814735/A/barnacle goose/Sweden/SVA201117SZ0468/KN003355/2020/2020-11-12/A / H5N8
1815142	A/Eurasian_wigeon/Italy/20VIR7301-206/2020	2020-11-21	H5N1	1815142/A/Eurasian_wigeon/Italy/20VIR7301-206/2020/2020-11-21/A / H5N1
1815150	A/Eurasian_wigeon/Italy/20VIR7139-121/2020	2020-11-14	H5N8	1815150/A/Eurasian_wigeon/Italy/20VIR7139-121/2020/2020-11-14/A / H5N8
1815159	A/mallard/Italy/20VIR7139-124_feather/2020	2020-11-14	H5N8	1815159/A/mallard/Italy/20VIR7139-124_feather/2020/2020-11-14/A / H5N8
1815167	A/mute swan/Wales/048069/2020	2020-11-24	H5N5	1815167/A/mute swan/Wales/048069/2020/2020-11-24/A / H5N5
1815183	A/mute swan/Wales/048068/2020	2020-11-24	H5N5	1815183/A/mute swan/Wales/048068/2020/2020-11-24/A / H5N5
1815191	A/goose/Tatarstan/1730-2/2020	2020-10-09	H5N8	1815191/A/goose/Tatarstan/1730-2/2020 /2020-10-09/A / H5N8
1815373	A/Eurasian_wigeon/Italy/20VIR7301-34/2020	2020-11-21	H5N8	1815373/A/Eurasian_wigeon/Italy/20VIR7301-34/2020/2020-11-21/A / H5N8
1815381	A/Eurasian_wigeon/Italy/20VIR7301-31/2020	2020-11-21	H5N8	1815381/A/Eurasian_wigeon/Italy/20VIR7301-31/2020/2020-11-21/A / H5N8
1815483	A/chicken/Netherlands/20019411-006010/2020	2020-12-04	H5N8	1815483/A/chicken/Netherlands/20019411-006010/2020/2020-12-04/A / H5N8
1837891	A/Greylag_goose/England/032698/2020	2020-11-03	H5N8	1837891/A/Greylag_goose/England/032698/2020/2020-11-03/A / H5N8
1837899	A/whistling_duck/England/035643/2020	2020-11-19	H5N8	1837899/A/whistling_duck/England/035643/2020/2020-11-19/A / H5N8
1837907	A/chicken/England/037052/2020	2020-11-21	H5N8	1837907/A/chicken/England/037052/2020/2020-11-21/A / H5N8
1837917	A/chicken/England/033708/2020	2020-11-10	H5N8	1837917/A/chicken/England/033708/2020/2020-11-10/A / H5N8
1837925	A/Greylag_goose/England/033100/2020	2020-10-30	H5N8	1837925/A/Greylag_goose/England/033100/2020/2020-10-30/A / H5N8
1837933	A/turkey/England/037784/2020	2020-11-28	H5N8	1837933/A/turkey/England/037784/2020/2020-11-28/A / H5N8
1837941	A/Canada_goose/England/032697/2020	2020-11-03	H5N8	1837941/A/Canada_goose/England/032697/2020/2020-11-03/A / H5N8
1837949	A/turkey/England/038115/2020	2020-12-02	H5N8	1837949/A/turkey/England/038115/2020/2020-12-02/A / H5N8
1837957	A/chicken/Netherlands/20019237-001005/2020	2020-12-02	H5N8	1837957/A/chicken/Netherlands/20019237-001005/2020/2020-12-02/A / H5N8
1837965	A/chicken/Netherlands/20019226-001/2020	2020-12-02	H5N8	1837965/A/chicken/Netherlands/20019226-001/2020/2020-12-02/A / H5N8
1837973	A/chicken/Netherlands/20019422-001005/2020	2020-12-06	H5N8	1837973/A/chicken/Netherlands/20019422-001005/2020/2020-12-06/A / H5N8
1838631	A/barnacle goose/Sweden/SVA201125SZ0472/KN003488/2020	2020-11-15	H5N8	1838631/A/barnacle goose/Sweden/SVA201125SZ0472/KN003488/2020/2020-11-15/A / H5N8
1838673	A/chicken/Netherlands/20019879-001005/2020	2020-12-14	H5N1	1838673/A/chicken/Netherlands/20019879-001005/2020/2020-12-14/A / H5N1
1838681	A/mute swan/Netherlands/20019252-002/2020	2020-12-02	H5N8	1838681/A/mute swan/Netherlands/20019252-002/2020/2020-12-02/A / H5N8
1838689	A/mute swan/Netherlands/20019255-002/2020	2020-12-02	H5N8	1838689/A/mute swan/Netherlands/20019255-002/2020/2020-12-02/A / H5N8
1838697	A/greylag goose/Netherlands/20019685-002/2020	2020-12-08	H5N1	1838697/A/greylag goose/Netherlands/20019685-002/2020/2020-12-08/A / H5N1
1838812	A/barnacle goose/Sweden/SVA201201SZ0353/KN003624/2020	2020-11-25	H5N5	1838812/A/barnacle goose/Sweden/SVA201201SZ0353/KN003624/2020/2020-11-25/A / H5N5
1839502	A/turkey/England/038730/2020	2020-12-03	H5N8	1839502/A/turkey/England/038730/2020/2020-12-03/A / H5N8
1839510	A/turkey/England/039352/2020	2020-12-04	H5N8	1839510/A/turkey/England/039352/2020/2020-12-04/A / H5N8
1839518	A/turkey/England/039472/2020	2020-12-04	H5N8	1839518/A/turkey/England/039472/2020/2020-12-04/A / H5N8
1839526	A/falcon/England/041976/2020	2020-12-14	H5N8	1839526/A/falcon/England/041976/2020/2020-12-14/A / H5N8
1840056	A/mute_swan/England/234255/2020	2020-12-03	H5N1	1840056/A/mute_swan/England/234255/2020/2020-12-03/A / H5N1
1841270	A/muscovy duck/Netherlands/20019914-001/2020	2020-12-11	H5N8	1841270/A/muscovy duck/Netherlands/20019914-001/2020/2020-12-11/A / H5N8
1841278	A/peregrine falcon/Netherlands/20020038-001/2020	2020-12-13	H5N8	1841278/A/peregrine falcon/Netherlands/20020038-001/2020/2020-12-13/A / H5N8
1841286	A/mute swan/Netherlands/20020133-001/2020	2020-12-15	H5N8	1841286/A/mute swan/Netherlands/20020133-001/2020/2020-12-15/A / H5N8
1841294	A/black-headed gull/Netherlands/20020162-002/2020	2020-12-17	H5N8	1841294/A/black-headed gull/Netherlands/20020162-002/2020/2020-12-17/A / H5N8
1841302	A/turkey/Netherlands/21020942-001005/2021	2021-01-04	H5N8	1841302/A/turkey/Netherlands/21020942-001005/2021/2021-01-04/A / H5N8
1841310	A/turkey/Poland/464/2020(H5N8)	2020-12-01	H5N8	1841310/A/turkey/Poland/464/2020(H5N8)/2020-12-01/A / H5N8
1841769	A/peregrine_falcon/Ireland/20VIR7872-1/2020	2020-11-01	H5N8	1841769/A/peregrine_falcon/Ireland/20VIR7872-1/2020/2020-11-01/A / H5N8
1841843	A/Chicken/Sweden/SVA201221SZ0027/KN342632-IP2/2020	2020-12-21	H5N8	1841843/A/Chicken/Sweden/SVA201221SZ0027/KN342632-IP2/2020/2020-12-21/A / H5N8
1841851	A/barnacle goose/Sweden/SVA201215SZ0368/KN003768/2020	2020-12-09	H5N8	1841851/A/barnacle goose/Sweden/SVA201215SZ0368/KN003768/2020/2020-12-09/A / H5N8
1841859	A/barnacle goose/Sweden/SVA201221SZ0154/KN003828/2020	2020-12-15	H5N8	1841859/A/barnacle goose/Sweden/SVA201221SZ0154/KN003828/2020/2020-12-15/A / H5N8
1841867	A/Chicken/Sweden/SVA210102SZ0002/KN000002-IP1/2021	2021-01-02	H5N8	1841867/A/Chicken/Sweden/SVA210102SZ0002/KN000002-IP1/2021/2021-01-02/A / H5N8
1841899	A/Chicken/Sweden/SVA210111SZ0065/KN005298-IP1/2021	2021-01-10	H5N8	1841899/A/Chicken/Sweden/SVA210111SZ0065/KN005298-IP1/2021/2021-01-10/A / H5N8
1841907	A/Turkey/Sweden/SVA210114SZ0001/KN009555-IP2/2021	2021-01-13	H5N8	1841907/A/Turkey/Sweden/SVA210114SZ0001/KN009555-IP2/2021/2021-01-13/A / H5N8
1842025	A/chicken/Poland/474/2020(H5N8)	2020-12-03	H5N8	1842025/A/chicken/Poland/474/2020(H5N8)/2020-12-03/A / H5N8
1842026	A/turkey/Poland/475/2020(H5N8)	2020-12-03	H5N8	1842026/A/turkey/Poland/475/2020(H5N8)/2020-12-03/A / H5N8
1842027	A/chicken/Poland/476/2020(H5N8)	2020-12-04	H5N8	1842027/A/chicken/Poland/476/2020(H5N8)/2020-12-04/A / H5N8
1842038	A/turkey/Poland/542/2020(H5N8)	2020-12-21	H5N8	1842038/A/turkey/Poland/542/2020(H5N8)/2020-12-21/A / H5N8
1842041	A/chicken/Poland/565/2020(H5N8)	2020-12-28	H5N8	1842041/A/chicken/Poland/565/2020(H5N8)/2020-12-28/A / H5N8
1842048	A/wild_goose/Poland/MB142/2020(H5N8)	2020-12-15	H5N8	1842048/A/wild_goose/Poland/MB142/2020(H5N8)/2020-12-15/A / H5N8
1842049	A/tundra_bean_goose/Poland/MB128/2020(H5N8)	2020-12-08	H5N8	1842049/A/tundra_bean_goose/Poland/MB128/2020(H5N8)/2020-12-08/A / H5N8
1842053	A/swan/Poland/MB141/2020(H5N8)	2020-12-16	H5N8	1842053/A/swan/Poland/MB141/2020(H5N8)/2020-12-16/A / H5N8
1843402	A/Chicken/Sweden/SVA210121SZ0033/KN000273-IP3/2021	2021-01-20	H5N5	1843402/A/Chicken/Sweden/SVA210121SZ0033/KN000273-IP3/2021/2021-01-20/A / H5N5
1843410	A/Chicken/Sweden/SVA210117SZ0004/KN011326-IP3/2021	2021-01-16	H5N5	1843410/A/Chicken/Sweden/SVA210117SZ0004/KN011326-IP3/2021/2021-01-16/A / H5N5
1843606	A/mute swan/Czech Republic/1410-2/2021	2021-01-19	H5N8	1843606/A/mute swan/Czech Republic/1410-2/2021/2021-01-19/A / H5N8
1843618	A/common_teal/Italy/20VIR7608-73/2020	2020-12-04	H5N8	1843618/A/common_teal/Italy/20VIR7608-73/2020/2020-12-04/A / H5N8
1843626	A/common_teal/Italy/20VIR7439-190/2020	2020-11-28	H5N5	1843626/A/common_teal/Italy/20VIR7439-190/2020/2020-11-28/A / H5N5
1843634	A/greylag_goose/Italy/20VIR7660-6/2020	2020-11-29	H5N8	1843634/A/greylag_goose/Italy/20VIR7660-6/2020/2020-11-29/A / H5N8
1843642	A/greater_white-fronted_goose/Italy/20VIR8073-4/2020	2020-11-23	H5N1	1843642/A/greater_white-fronted_goose/Italy/20VIR8073-4/2020/2020-11-23/A / H5N1
1843650	A/Eurasian_wigeon/Italy/20VIR7301-362/2020	2020-11-21	H5N8	1843650/A/Eurasian_wigeon/Italy/20VIR7301-362/2020/2020-11-21/A / H5N8
1844083	A/chicken/Czech Republic/1566-1/2021	2021-01-22	H5N8	1844083/A/chicken/Czech Republic/1566-1/2021/2021-01-22/A / H5N8
1845788	A/mute swan/Czech Republic/1410-1/2021	2021-01-22	H5N8	1845788/A/mute swan/Czech Republic/1410-1/2021/2021-01-22/A / H5N8
1845829	A/barnacle goose/Denmark/14139-1/2020	2020-11-04	H5N8	1845829/A/barnacle goose/Denmark/14139-1/2020/2020-11-04/A / H5N8
1846297	A/chicken/Northern_Ireland/2020-17671_21VIR113-11/2020	2020-12-31	H5N8	1846297/A/chicken/Northern_Ireland/2020-17671_21VIR113-11/2020/2020-12-31/A / H5N8
1846305	A/chicken/Northern_Ireland/2021-000067_21VIR114-19/2021	2021-01-05	H5N8	1846305/A/chicken/Northern_Ireland/2021-000067_21VIR114-19/2021/2021-01-05/A / H5N8
1846856	A/chicken/Czech Republic/2395/2021	2021-02-02	H5N8	1846856/A/chicken/Czech Republic/2395/2021 /2021-02-02/A / H5N8
1846864	A/chicken/Czech Republic/2502-1/2021	2021-02-03	H5N8	1846864/A/chicken/Czech Republic/2502-1/2021/2021-02-03/A / H5N8
1846872	A/chicken/Czech Republic/2502-2/2021	2021-02-03	H5N8	1846872/A/chicken/Czech Republic/2502-2/2021/2021-02-03/A / H5N8
1846880	A/mute swan/Czech Republic/2600/2021	2021-02-04	H5N8	1846880/A/mute swan/Czech Republic/2600/2021/2021-02-04/A / H5N8
1846961	A/Astrakhan/3212/2020	2020-12-12	H5N8	1846961/A/Astrakhan/3212/2020/2020-12-12/A / H5N8
1846969	A/chicken/Astrakhan/321-01/2020	2020-12-12	H5N8	1846969/A/chicken/Astrakhan/321-01/2020/2020-12-12/A / H5N8
1846977	A/chicken/Astrakhan/321-01/2020	2020-12-12	H5N8	1846977/A/chicken/Astrakhan/321-01/2020/2020-12-12/A / H5N8
1846985	A/chicken/Astrakhan/321-05/2020	2020-12-12	H5N8	1846985/A/chicken/Astrakhan/321-05/2020/2020-12-12/A / H5N8
1846993	A/chicken/Astrakhan/321-05/2020	2020-12-12	H5N8	1846993/A/chicken/Astrakhan/321-05/2020/2020-12-12/A / H5N8
1847001	A/chicken/Astrakhan/321-06/2020	2020-12-12	H5N8	1847001/A/chicken/Astrakhan/321-06/2020/2020-12-12/A / H5N8
1847009	A/chicken/Astrakhan/321-09/2020	2020-12-12	H5N8	1847009/A/chicken/Astrakhan/321-09/2020/2020-12-12/A / H5N8
1847017	A/chicken/Astrakhan/321-10/2020	2020-12-12	H5N8	1847017/A/chicken/Astrakhan/321-10/2020/2020-12-12/A / H5N8
1847025	A/chicken/Astrakhan/321-10/2020	2020-12-12	H5N8	1847025/A/chicken/Astrakhan/321-10/2020/2020-12-12/A / H5N8
1847670	A/chicken/Netherlands/21023815-001005/2021	2021-02-19	H5N8	1847670/A/chicken/Netherlands/21023815-001005/2021/2021-02-19/A / H5N8
1847692	A/common kestrel/Netherlands/20020264-002/2020	2020-12-17	H5N8	1847692/A/common kestrel/Netherlands/20020264-002/2020/2020-12-17/A / H5N8
1847700	A/common buzzard/Netherlands/21021396-002/2021	2021-01-09	H5N1	1847700/A/common buzzard/Netherlands/21021396-002/2021/2021-01-09/A / H5N1
1847708	A/barnacle goose/Netherlands/21021591-001/2021	2021-01-14	H5N1	1847708/A/barnacle goose/Netherlands/21021591-001/2021/2021-01-14/A / H5N1
1847724	A/common buzzard/Netherlands/21021023-002/2021	2021-01-04	H5N3	1847724/A/common buzzard/Netherlands/21021023-002/2021/2021-01-04/A / H5N3
1847732	A/mute swan/Czech Republic/2669-1/2021	2021-02-04	H5N8	1847732/ A/mute swan/Czech Republic/2669-1/2021 /2021-02-04/A / H5N8
1847740	A/mute swan/Czech Republic/2669-2/2021	2021-02-04	H5N8	1847740/A/mute swan/Czech Republic/2669-2/2021 /2021-02-04/A / H5N8
1847748	A/chicken/Czech Republic/29392021	2021-02-10	H5N8	1847748/A/chicken/Czech Republic/29392021 /2021-02-10/A / H5N8
1847756	A/chicken/Czech Republic/3099-1/2021	2021-02-12	H5N8	1847756/A/chicken/Czech Republic/3099-1/2021 /2021-02-12/A / H5N8
1847764	A/chicken/Czech Republic/3099-2/2021	2021-02-12	H5N8	1847764/A/chicken/Czech Republic/3099-2/2021 /2021-02-12/A / H5N8
1847780	A/common kestrel/Denmark/16023-01/2021-01-01(H5N3)	2021-01-01	H5N3	1847780/A/common kestrel/Denmark/16023-01/2021-01-01(H5N3)/2021-01-01/A / H5N3
1848109	A/mute swan/Czech Republic/3160-1/2021	2021-02-14	H5N8	1848109/A/mute swan/Czech Republic/3160-1/2021 /2021-02-14/A / H5N8
1848117	A/common coot/Czech Republic/3160-2/2021	2021-02-14	H5N8	1848117/A/common coot/Czech Republic/3160-2/2021 /2021-02-14/A / H5N8
1848327	A/Turkey/Sweden/SVA210214SZ0002/KN035667-IP5/2021	2021-02-13	H5N8	1848327/A/Turkey/Sweden/SVA210214SZ0002/KN035667-IP5/2021/2021-02-13/A / H5N8
1848335	A/Chicken/Sweden/SVA210217SZ0001/KN001190-IP6/2021	2021-02-16	H5N8	1848335/A/Chicken/Sweden/SVA210217SZ0001/KN001190-IP6/2021/2021-02-16/A / H5N8
1848343	A/Common goldeneye/SVA210202SZ0464/KN000277/2021	2021-02-01	H5N5	1848343/A/Common goldeneye/SVA210202SZ0464/KN000277/2021/2021-02-01/A / H5N5
1848351	A/Taiga bean goose/SVA210217SZ0303/KN000463/2021	2021-02-16	H5N8	1848351/A/Taiga bean goose/SVA210217SZ0303/KN000463/2021/2021-02-16/A / H5N8
1848359	A/black-headed gull/Sweden/SVA210216SZ0398/KN000437/2021	2021-02-07	H5N8	1848359/A/black-headed gull/Sweden/SVA210216SZ0398/KN000437/2021/2021-02-07/A / H5N8
1848367	A/Greylag goose/Sweden/SVA210209SZ0422/KN000346/2021	2021-02-03	H5N8	1848367/A/Greylag goose/Sweden/SVA210209SZ0422/KN000346/2021/2021-02-03/A / H5N8
1848376	A/Canada goose/Sweden/SVA210209SZ0420/KN000345/2021	2021-02-07	H5N8	1848376/A/Canada goose/Sweden/SVA210209SZ0420/KN000345/2021/2021-02-07/A / H5N8
1848384	A/barnacle goose/Sweden/SVA210202SZ0453/KN000276/2021	2021-02-01	H5N8	1848384/A/barnacle goose/Sweden/SVA210202SZ0453/KN000276/2021/2021-02-01/A / H5N8
1848392	A/barnacle goose/Sweden/SVA210126SZ0462/KN000202/2021	2021-01-22	H5N8	1848392/A/barnacle goose/Sweden/SVA210126SZ0462/KN000202/2021/2021-01-22/A / H5N8
1848400	A/Turkey/Sweden/SVA201118SZ0002/KN305633-IP1/2020	2020-11-17	H5N8	1848400/A/Turkey/Sweden/SVA201118SZ0002/KN305633-IP1/2020/2020-11-17/A / H5N8
1848409	A/Common buzzard/Sweden/SVA210212SZ0284/KN000390/2021	2021-02-11	H5N8	1848409/A/Common buzzard/Sweden/SVA210212SZ0284/KN000390/2021/2021-02-11/A / H5N8
1848622	A/chicken/Kostroma/304-01/2020	2020-10-17	H5N8	1848622/A/chicken/Kostroma/304-01/2020/2020-10-17/A / H5N8
1848630	A/chicken/Kostroma/304-03/2020	2020-10-17	H5N8	1848630/A/chicken/Kostroma/304-03/2020/2020-10-17/A / H5N8
1848638	A/chicken/Kostroma/304-04/2020	2020-10-17	H5N8	1848638/A/chicken/Kostroma/304-04/2020/2020-10-17/A / H5N8
1848646	A/chicken/Kostroma/304-06/2020	2020-10-17	H5N8	1848646/A/chicken/Kostroma/304-06/2020/2020-10-17/A / H5N8
1848654	A/chicken/Kostroma/304-08/2020	2020-10-17	H5N8	1848654/A/chicken/Kostroma/304-08/2020/2020-10-17/A / H5N8
1848662	A/chicken/Kostroma/304-10/2020	2020-10-17	H5N8	1848662/A/chicken/Kostroma/304-10/2020/2020-10-17/A / H5N8
1848670	A/chicken/Rostov-on-Don/308-02/2020	2020-10-25	H5N8	1848670/A/chicken/Rostov-on-Don/308-02/2020/2020-10-25/A / H5N8
1848678	A/chicken/Rostov-on-Don/308-03/2020	2020-10-25	H5N8	1848678/A/chicken/Rostov-on-Don/308-03/2020/2020-10-25/A / H5N8
1848686	A/chicken/Rostov-on-Don/308-04/2020	2020-10-25	H5N8	1848686/A/chicken/Rostov-on-Don/308-04/2020/2020-10-25/A / H5N8
1848694	A/turkey/Stavropol/320-01/2020	2020-12-11	H5N8	1848694/A/turkey/Stavropol/320-01/2020/2020-12-11/A / H5N8
1848702	A/turkey/Stavropol/320-02/2020	2020-12-11	H5N8	1848702/A/turkey/Stavropol/320-02/2020/2020-12-11/A / H5N8
1848710	A/turkey/Stavropol/320-03/2020	2020-12-11	H5N8	1848710/A/turkey/Stavropol/320-03/2020/2020-12-11/A / H5N8
1848718	A/mute swan/North Ossetia-Alania/325-01/2020	2020-12-31	H5N8	1848718/A/mute swan/North Ossetia-Alania/325-01/2020/2020-12-31/A / H5N8
1848726	A/mute swan/North Ossetia-Alania/325-02/2020	2020-12-31	H5N8	1848726/A/mute swan/North Ossetia-Alania/325-02/2020/2020-12-31/A / H5N8
1848734	A/mute swan/North Ossetia-Alania/325-03/2020	2020-12-31	H5N8	1848734/A/mute swan/North Ossetia-Alania/325-03/2020/2020-12-31/A / H5N8
1848742	A/turkey/Rostov-on-Don/332-08/2021	2021-01-29	H5N8	1848742/A/turkey/Rostov-on-Don/332-08/2021/2021-01-29/A / H5N8
1848750	A/turkey/Rostov-on-Don/332-08/2021	2021-01-29	H5N8	1848750/A/turkey/Rostov-on-Don/332-08/2021/2021-01-29/A / H5N8
1848758	A/turkey/Rostov-on-Don/332-09/2021	2021-01-29	H5N8	1848758/A/turkey/Rostov-on-Don/332-09/2021/2021-01-29/A / H5N8
1848766	A/turkey/Rostov-on-Don/332-10/2021	2021-01-29	H5N8	1848766/A/turkey/Rostov-on-Don/332-10/2021/2021-01-29/A / H5N8
1848774	A/turkey/Rostov-on-Don/332-12/2021	2021-01-29	H5N8	1848774/A/turkey/Rostov-on-Don/332-12/2021/2021-01-29/A / H5N8
1848782	A/chicken/Krasnodar/334-01/2021	2021-01-05	H5N8	1848782/A/chicken/Krasnodar/334-01/2021/2021-01-05/A / H5N8
1848790	A/chicken/Krasnodar/334-02/2021	2021-01-05	H5N8	1848790/A/chicken/Krasnodar/334-02/2021/2021-01-05/A / H5N8
1848798	A/chicken/Krasnodar/334-02/2021	2021-01-05	H5N8	1848798/A/chicken/Krasnodar/334-02/2021/2021-01-05/A / H5N8
1848806	A/chicken/Krasnodar/334-03/2021	2021-01-05	H5N8	1848806/A/chicken/Krasnodar/334-03/2021/2021-01-05/A / H5N8
1848838	A/chicken/Scotland/043405/2020	2020-12-16	H5N8	1848838/A/chicken/Scotland/043405/2020/2020-12-16/A / H5N8
1848846	A/chicken/England/043683/2020	2020-12-17	H5N8	1848846/A/chicken/England/043683/2020/2020-12-17/A / H5N8
1848854	A/duck/England/043628/2020	2020-12-18	H5N8	1848854/A/duck/England/043628/2020/2020-12-18/A / H5N8
1848862	A/chicken/England/045984/2020	2020-12-25	H5N8	1848862/A/chicken/England/045984/2020/2020-12-25/A / H5N8
1848870	A/duck/England/046311/2020	2020-12-27	H5N8	1848870/A/duck/England/046311/2020/2020-12-27/A / H5N8
1848878	A/chicken/England/046491/2020	2020-12-28	H5N8	1848878/A/chicken/England/046491/2020/2020-12-28/A / H5N8
1848886	A/pheasant/Wales/000252/2021	2021-01-27	H5N8	1848886/A/pheasant/Wales/000252/2021/2021-01-27/A / H5N8
1848902	A/brent_goose/England/233339/2020	2020-11-08	H5N8	1848902/A/brent_goose/England/233339/2020/2020-11-08/A / H5N8
1848910	A/brent_goose/England/095684/2020	2020-11-12	H5N5	1848910/A/brent_goose/England/095684/2020/2020-11-12/A / H5N5
1848918	A/mute swan/England/263814/2020	2020-11-10	H5N8	1848918/A/mute swan/England/263814/2020/2020-11-10/A / H5N8
1848926	A/mute_swan/England/234135/2020	2020-12-01	H5N8	1848926/A/mute_swan/England/234135/2020/2020-12-01/A / H5N8
1848934	A/pheasant/Scotland/000348/2021	2021-02-10	H5N1	1848934/A/pheasant/Scotland/000348/2021/2021-02-10/A / H5N1
1848949	A/barnacle goose/Netherlands/20016511-002/2020	2020-10-27	H5N8	1848949/A/barnacle goose/Netherlands/20016511-002/2020/2020-10-27/A / H5N8
1848957	A/wild bird/Netherlands/20016515-002/2020	2020-10-26	H5N8	1848957/A/wild bird/Netherlands/20016515-002/2020/2020-10-26/A / H5N8
1848965	A/mute swan/Netherlands/20016516-001/2020	2020-10-27	H5N8	1848965/A/mute swan/Netherlands/20016516-001/2020/2020-10-27/A / H5N8
1848973	A/mute swan/Netherlands/20016634-001/2020	2020-10-28	H5N8	1848973/A/mute swan/Netherlands/20016634-001/2020/2020-10-28/A / H5N8
1848981	A/cormorant/Netherlands/20016582-005/2020	2020-10-28	H5N8	1848981/A/cormorant/Netherlands/20016582-005/2020/2020-10-28/A / H5N8
1848989	A/mute swan/Netherlands/20016618-001/2020	2020-10-28	H5N8	1848989/A/mute swan/Netherlands/20016618-001/2020/2020-10-28/A / H5N8
1848997	A/greylag goose/Netherlands/20016756-001/2020	2020-10-29	H5N8	1848997/A/greylag goose/Netherlands/20016756-001/2020/2020-10-29/A / H5N8
1849005	A/eurasian wigeon/Netherlands/20016758-001/2020	2020-10-29	H5N8	1849005/A/eurasian wigeon/Netherlands/20016758-001/2020/2020-10-29/A / H5N8
1849013	A/barnacle goose/Netherlands/20016888-001/2020	2020-10-29	H5N8	1849013/A/barnacle goose/Netherlands/20016888-001/2020/2020-10-29/A / H5N8
1849021	A/short-eared owl/Netherlands/20016896-017/2020	2020-11-02	H5N8	1849021/A/short-eared owl/Netherlands/20016896-017/2020/2020-11-02/A / H5N8
1849029	A/mute swan/Netherlands/20016973-001/2020	2020-11-02	H5N8	1849029/A/mute swan/Netherlands/20016973-001/2020/2020-11-02/A / H5N8
1849037	A/barnacle goose/Netherlands/20016974-002/2020	2020-11-02	H5N8	1849037/A/barnacle goose/Netherlands/20016974-002/2020/2020-11-02/A / H5N8
1849045	A/greylag goose/Netherlands/20016975-004/2020	2020-11-02	H5N8	1849045/A/greylag goose/Netherlands/20016975-004/2020/2020-11-02/A / H5N8
1849053	A/egyptian goose/Netherlands/20017027-002/2020	2020-11-03	H5N8	1849053/A/egyptian goose/Netherlands/20017027-002/2020/2020-11-03/A / H5N8
1849061	A/barnacle goose/Netherlands/20017051-001/2020	2020-11-03	H5N8	1849061/A/barnacle goose/Netherlands/20017051-001/2020/2020-11-03/A / H5N8
1849069	A/barnacle goose/Netherlands/20017051-006/2020	2020-11-03	H5N8	1849069/A/barnacle goose/Netherlands/20017051-006/2020/2020-11-03/A / H5N8
1849077	A/barnacle goose/Netherlands/20017052-001/2020	2020-11-03	H5N8	1849077/A/barnacle goose/Netherlands/20017052-001/2020/2020-11-03/A / H5N8
1849085	A/mute swan/Netherlands/20017131-006/2020	2020-11-04	H5N8	1849085/A/mute swan/Netherlands/20017131-006/2020/2020-11-04/A / H5N8
1849093	A/barnacle goose/Netherlands/20017159-006/2020	2020-11-04	H5N8	1849093/A/barnacle goose/Netherlands/20017159-006/2020/2020-11-04/A / H5N8
1849101	A/greylag goose/Netherlands/20017399-006/2020	2020-11-06	H5N8	1849101/A/greylag goose/Netherlands/20017399-006/2020/2020-11-06/A / H5N8
1849109	A/barnacle goose/Netherlands/20017405-002/2020	2020-11-07	H5N8	1849109/A/barnacle goose/Netherlands/20017405-002/2020/2020-11-07/A / H5N8
1849117	A/greylag goose/Netherlands/20016877-001/2020	2020-10-30	H5N8	1849117/A/greylag goose/Netherlands/20016877-001/2020/2020-10-30/A / H5N8
1849125	A/brant goose/Netherlands/20016948-002/2020	2020-10-31	H5N8	1849125/A/brant goose/Netherlands/20016948-002/2020/2020-10-31/A / H5N8
1849133	A/barnacle goose/Netherlands/20016951-001/2020	2020-10-31	H5N8	1849133/A/barnacle goose/Netherlands/20016951-001/2020/2020-10-31/A / H5N8
1849141	A/wild goose/Netherlands/20016959-001/2020	2020-11-02	H5N8	1849141/A/wild goose/Netherlands/20016959-001/2020/2020-11-02/A / H5N8
1849149	A/mute swan/Netherlands/20016960-001/2020	2020-11-02	H5N8	1849149/A/mute swan/Netherlands/20016960-001/2020/2020-11-02/A / H5N8
1849157	A/mute swan/Netherlands/20017061-001/2020	2020-11-02	H5N8	1849157/A/mute swan/Netherlands/20017061-001/2020/2020-11-02/A / H5N8
1849165	A/greylag goose/Netherlands/20017064-002/2020	2020-11-03	H5N8	1849165/A/greylag goose/Netherlands/20017064-002/2020/2020-11-03/A / H5N8
1849173	A/mute swan/Netherlands/20017153-002/2020	2020-11-03	H5N8	1849173/A/mute swan/Netherlands/20017153-002/2020/2020-11-03/A / H5N8
1849181	A/mute swan/Netherlands/20017547-002/2020	2020-11-10	H5N8	1849181/A/mute swan/Netherlands/20017547-002/2020/2020-11-10/A / H5N8
1849189	A/eurasian oystercatcher/Netherlands/20017557-003/2020	2020-11-10	H5N8	1849189/A/eurasian oystercatcher/Netherlands/20017557-003/2020/2020-11-10/A / H5N8
1849197	A/greylag goose/Netherlands/20017476-001/2020	2020-11-06	H5N8	1849197/A/greylag goose/Netherlands/20017476-001/2020/2020-11-06/A / H5N8
1849205	A/greater canada goose/Netherlands/20017479-002/2020	2020-11-06	H5N8	1849205/A/greater canada goose/Netherlands/20017479-002/2020/2020-11-06/A / H5N8
1849213	A/northern lapwing/Netherlands/20017480-001/2020	2020-11-06	H5N8	1849213/A/northern lapwing/Netherlands/20017480-001/2020/2020-11-06/A / H5N8
1849221	A/wild goose/Netherlands/20017495-002/2020	2020-11-09	H5N8	1849221/A/wild goose/Netherlands/20017495-002/2020/2020-11-09/A / H5N8
1849229	A/gadwall/Netherlands/20017254-001/2020	2020-11-01	H5N8	1849229/A/gadwall/Netherlands/20017254-001/2020/2020-11-01/A / H5N8
1849237	A/northern lapwing/Netherlands/20017255-001/2020	2020-11-01	H5N8	1849237/A/northern lapwing/Netherlands/20017255-001/2020/2020-11-01/A / H5N8
1849245	A/greylag goose/Netherlands/20017256-002/2020	2020-11-03	H5N8	1849245/A/greylag goose/Netherlands/20017256-002/2020/2020-11-03/A / H5N8
[truncated: 616 more rows]

## Sheet: Sweden-HA
DNA Accession no.	Isolate name	Collection date	Type	ID-Pylogenetic tree
[truncated: 89 more rows]

## Sheet: Gisaid-NP
DNA Accession no.	Isolate name	Collection date	Type	ID-Pylogenetic tree
[truncated: 814 more rows]

[truncated: 7 more sheets: Sweden-NP, Gisaid-NA, Sweden-NA, Gisaid-MP, Sweden-MP, Gisaid-NS, Sweden-NS]
